# Supplementary material for: Epigenetic reprogramming of cell cycle genes by ACK1 promotes breast cancer resistance to CDK4/6 inhibitor
Source: Oncogene. 2023 Jun 17;42(29):2263–77. doi: 10.1038/s41388-023-02747-x (PMC10348910; doi:10.1038/s41388-023-02747-x)
Supplement: Supplementary file 2 — Supplementary Table 10 [file 41388_2023_2747_MOESM2_ESM.xlsx]

## Sheet: (R)-9b_vs_INPUT
PeakID	Chr	Start	End	Strand	Peak Score	Focus Ratio/Region Size	Annotation	Detailed Annotation	Distance to TSS	Nearest PromoterID	Entrez ID	Nearest Unigene	Nearest Refseq	Nearest Ensembl	Gene Name	Gene Alias	Gene Description	Gene Type	fold_change	pvalue	qvalue	distance2peak
453_DZ_peak_6	chr1	143232886	143233227	+	416	NA	Intergenic	Intergenic	189536	NR_027354	645166	Hs.744183	NR_027354		LSP1P5	-	LSP1 pseudogene 5	pseudo	2.65471	48.6169	41.6979	95
453_DZ_peak_58	chr6	168001725	168002382	+	327	NA	Intergenic	Intergenic	-4976	NR_103750	100505879	Hs.225962	NM_014354	ENSG00000229921	KIF25-AS1	C6orf54|HGC6.1.1|NCRNA00300	KIF25 antisense RNA 1	ncRNA	15.646	39.4347	32.7751	297
453_DZ_peak_5	chr1	125182313	125182606	+	282	NA	Intergenic	Intergenic	3663347	NR_003955	647121	Hs.697682	NR_003955	ENSG00000231752	EMBP1	-	embigin pseudogene 1	pseudo	1.89117	34.8083	28.2792	230
453_DZ_peak_30	chr18	108011	108723	+	277	NA	promoter-TSS (NR_033770)	promoter-TSS (NR_033770)	-698	NR_033770	727758	Hs.585843	NR_033770	ENSG00000263006	ROCK1P1	ROCK1P	Rho associated coiled-coil containing protein kinase 1 pseudogene 1	pseudo	1.51945	34.2765	27.7706	483
453_DZ_peak_3	chr1	125178927	125179424	+	201	NA	Intergenic	Intergenic	3660063	NR_003955	647121	Hs.697682	NR_003955	ENSG00000231752	EMBP1	-	embigin pseudogene 1	pseudo	1.83608	26.514	20.1795	289
453_DZ_peak_4	chr1	125180136	125180463	+	192	NA	Intergenic	Intergenic	3661187	NR_003955	647121	Hs.697682	NR_003955	ENSG00000231752	EMBP1	-	embigin pseudogene 1	pseudo	1.35417	25.539	19.2287	67
453_DZ_peak_40	chr21	8455685	8455962	+	150	NA	Intergenic	(TCTC)n|Simple_repeat|Simple_repeat	14677	NR_003287	100008589		NR_003287		RNA28SN5	RN28S1|RNA28S5	RNA, 28S ribosomal N5	rRNA	2.50561	21.2359	15.0774	204
453_DZ_peak_9	chr1	143262098	143262389	+	116	NA	Intergenic	(ATCGAATGGA)n|Simple_repeat|Simple_repeat	160349	NR_027354	645166	Hs.744183	NR_027354		LSP1P5	-	LSP1 pseudogene 5	pseudo	3.21112	17.7484	11.6813	103
453_DZ_peak_52	chr4	186034093	186035261	+	96	NA	Intergenic	Intergenic	-34478	NM_003265	7098	Hs.657724	NM_003265	ENSG00000164342	TLR3	CD283|IIAE2	toll like receptor 3	protein-coding	8.65034	15.6427	9.64477	528
453_DZ_peak_67	chrY	11305096	11305438	+	84	NA	Intergenic	BSR/Beta|Satellite|Satellite	1116323	NR_033667	352887	Hs.546221	NR_033667	ENSG00000206159	GYG2P1	GYG2P	glycogenin 2 pseudogene 1	pseudo	1.59838	14.3959	8.45311	291
453_DZ_peak_31	chr18	110312	110655	+	83	NA	intron (NR_033770, intron 1 of 4)	BSR/Beta|Satellite|Satellite	1418	NR_033770	727758	Hs.585843	NR_033770	ENSG00000263006	ROCK1P1	ROCK1P	Rho associated coiled-coil containing protein kinase 1 pseudogene 1	pseudo	1.46053	14.3177	8.37822	96
453_DZ_peak_8	chr1	143254537	143254878	+	78	NA	Intergenic	Intergenic	167885	NR_027354	645166	Hs.744183	NR_027354		LSP1P5	-	LSP1 pseudogene 5	pseudo	2.7622	13.7576	7.85193	21
453_DZ_peak_38	chr21	8229523	8229793	+	74	NA	intron (NR_003287, intron 1 of 2)	(TCTC)n|Simple_repeat|Simple_repeat	15770	NR_146148	109864282		NR_146148		RNA28SN2	-	RNA, 28S ribosomal N2	rRNA	3.10623	13.3494	7.47139	118
453_DZ_peak_32	chr19	50123779	50124043	+	58	NA	promoter-TSS (NR_024223).4	promoter-TSS (NR_024223).4	-717	NR_024215	100169956	Hs.717307	NR_024215		SNAR-A4	-	small NF90 (ILF3) associated RNA A4	snRNA	5.24237	11.6313	5.87524	80
453_DZ_peak_53	chr5	49659500	49659898	+	58	NA	Intergenic	(TCCAT)n|Simple_repeat|Simple_repeat	781701	NM_198449	133418	Hs.561411	NM_198449	ENSG00000170571	EMB	GP70	embigin	protein-coding	1.32302	11.6148	5.86106	370
453_DZ_peak_57	chr6	167402554	167402842	+	51	NA	Intergenic	Intergenic	-18188	NM_004610	6953	Hs.351	NM_004610	ENSG00000203690	TCP10	TCP10A	t-complex 10	pseudo	6.72804	10.9048	5.19833	132
453_DZ_peak_51	chr4	50713570	50713877	+	44	NA	Intergenic	ALR/Alpha|Satellite|centr	-1129277	NM_015115	23142	Hs.605388	NM_015115	ENSG00000109184	DCUN1D4	-	defective in cullin neddylation 1 domain containing 4	protein-coding	6.22183	10.0883	4.45146	165
453_DZ_peak_68	chrY	11306082	11306470	+	41	NA	Intergenic	Intergenic	1115314	NR_033667	352887	Hs.546221	NR_033667	ENSG00000206159	GYG2P1	GYG2P	glycogenin 2 pseudogene 1	pseudo	1.82592	9.8132	4.19848	77
453_DZ_peak_49	chr4	10139671	10139939	+	41	NA	Intergenic	Intergenic	-22771	NM_017491	9948	Hs.128548	NM_005112	ENSG00000071127	WDR1	AIP1|HEL-S-52|NORI-1	WD repeat domain 1	protein-coding	6.24747	9.79008	4.18119	130
453_DZ_peak_18	chr13	48935965	48936282	+	41	NA	Intergenic	ERVL-E-int|LTR|ERVL	-39789	NM_001079673	22862	Hs.508010	NM_014923	ENSG00000102531	FNDC3A	FNDC3|HUGO|bA203I16.1|bA203I16.5	fibronectin type III domain containing 3A	protein-coding	6.24747	9.79008	4.18119	208
453_DZ_peak_50	chr4	50573655	50574065	+	41	NA	Intergenic	ALR/Alpha|Satellite|centr	-1269140	NM_015115	23142	Hs.605388	NM_015115	ENSG00000109184	DCUN1D4	-	defective in cullin neddylation 1 domain containing 4	protein-coding	6.24747	9.79008	4.18119	200
453_DZ_peak_42	chr22	24957556	24957826	+	40	NA	Intergenic	AluSp|SINE|Alu	-10996	NM_001001663	255349	Hs.329040	NM_001001663	ENSG00000206069	TMEM211	bA9F11.1	transmembrane protein 211	protein-coding	5.73338	9.64484	4.08396	146
453_DZ_peak_29	chr17	76139520	76139823	+	36	NA	promoter-TSS (NR_040017)	promoter-TSS (NR_040017)	-885	NR_040017	100507218	Hs.654866	NR_040017	ENSG00000267128	RNF157-AS1	-	RNF157 antisense RNA 1	ncRNA	4.69299	9.14001	3.62664	106
453_DZ_peak_61	chr7	149837399	149837685	+	32	NA	promoter-TSS (NM_001099220)	promoter-TSS (NM_001099220)	-825	NM_001099220	643641	Hs.731923	NM_001099220	ENSG00000106479	ZNF862	-	zinc finger protein 862	protein-coding	5.74325	8.66941	3.22812	96
453_DZ_peak_36	chr20	22034717	22034985	+	32	NA	Intergenic	Intergenic	-19239	NR_038394	100270679	Hs.385748	NR_038394	ENSG00000234435	LINC01432	-	long intergenic non-protein coding RNA 1432	ncRNA	5.76689	8.70714	3.23347	101
453_DZ_peak_59	chr7	6685216	6685514	+	32	NA	Intergenic	Intergenic	21570	NM_006956	7559	Hs.431471	NM_006956	ENSG00000164631	ZNF12	GIOT-3|HZF11|KOX3|ZNF325	zinc finger protein 12	protein-coding	5.76689	8.70714	3.23347	175
453_DZ_peak_55	chr6	59796906	59797215	+	32	NA	Intergenic	ALR/Alpha|Satellite|centr	-1777043	NM_001190706	100463487		NM_001190706		MTRNR2L9	HN9	MT-RNR2 like 9	protein-coding	5.76689	8.70714	3.23347	169
453_DZ_peak_56	chr6	161943657	161944172	+	31	NA	intron (NM_004562, intron 6 of 11)	intron (NM_004562, intron 6 of 11)	472937	NR_134594	105378098	Hs.691066	NR_134593		LOC105378098	-	uncharacterized LOC105378098	ncRNA	5.52033	8.62391	3.18576	342
453_DZ_peak_16	chr11	79419537	79419846	+	30	NA	intron (NM_001098816, intron 1 of 33)	MIRb|SINE|MIR	2535	NR_049841	100847000		NR_049841	ENSG00000266570	MIR5579	-	microRNA 5579	ncRNA	5.04466	8.48852	3.07314	90
453_DZ_peak_35	chr2	74534605	74534903	+	24	NA	exon (NM_032603, exon 10 of 14)	exon (NM_032603, exon 10 of 14)	-4857	NM_181575	550	Hs.411480	NM_181575	ENSG00000115307	AUP1	-	AUP1 lipid droplet regulating VLDL assembly factor	protein-coding	5.16889	7.755	2.42292	45
453_DZ_peak_33	chr2	27748397	27748722	+	23	NA	Intergenic	Tigger16a|DNA|TcMar-Tigger	-23158	NM_004891	9553	Hs.515879	NM_004891	ENSG00000243147	MRPL33	C2orf1|L33mt|MRP-L33|RPL33L	mitochondrial ribosomal protein L33	protein-coding	5.09569	7.63838	2.33758	141
453_DZ_peak_12	chr1	180287428	180287808	+	23	NA	TTS (NM_032360)	TTS (NM_032360)	-12937	NR_037642	100527964	Hs.496545	NR_037642	ENSG00000230124	LHX4-AS1	-	LHX4 antisense RNA 1	ncRNA	5.28632	7.6585	2.33758	222
453_DZ_peak_62	chr7	157204664	157204962	+	23	NA	intron (NM_014671, intron 11 of 22)	intron (NM_014671, intron 11 of 22)	65852	NM_014671	9690	Hs.118351	NM_014671	ENSG00000009335	UBE3C	HECTH2	ubiquitin protein ligase E3C	protein-coding	5.28632	7.6585	2.33758	181
453_DZ_peak_11	chr1	155708201	155708558	+	23	NA	intron (NM_033657, intron 1 of 12)	L1ME3E|LINE|L1	19285	NM_033657	7818	Hs.516746	NM_004632	ENSG00000132676	DAP3	DAP-3|MRP-S29|MRPS29|S29mt|bMRP-10	death associated protein 3	protein-coding	4.90201	7.62365	2.33758	76
453_DZ_peak_41	chr22	23843308	23843579	+	23	NA	intron (NR_003082, intron 4 of 4)	intron (NR_003082, intron 4 of 4)	-4431	NM_198440	91319	Hs.593679	NM_198440	ENSG00000099958	DERL3	C22orf14|IZP6|LLN2|derlin-3	derlin 3	protein-coding	4.72253	7.62765	2.33758	156
453_DZ_peak_25	chr16	88853305	88853591	+	23	NA	intron (NM_001323544, intron 1 of 14)	intron (NM_001323544, intron 1 of 14)	-2772	NR_134671	51693	Hs.461722	NM_016209	ENSG00000167515	TRAPPC2L	HSPC176|PERRB	trafficking protein particle complex 2 like	protein-coding	5.0523	7.5692	2.33758	195
453_DZ_peak_13	chr10	5967514	5967785	+	23	NA	intron (NM_001351097, intron 1 of 5)	intron (NM_001351097, intron 1 of 5)	1279	NM_001351096	3601	Hs.445124	NM_002189	ENSG00000134470	IL15RA	CD215	interleukin 15 receptor subunit alpha	protein-coding	5.198	7.5187	2.30057	140
453_DZ_peak_7	chr1	143239494	143239844	+	23	NA	Intergenic	Intergenic	182923	NR_027354	645166	Hs.744183	NR_027354		LSP1P5	-	LSP1 pseudogene 5	pseudo	1.71033	7.55275	2.33228	144
453_DZ_peak_2	chr1	115040985	115041314	+	23	NA	Intergenic	L1MA4|LINE|L1	7203	NM_001277991	7252	Hs.406687	NM_000549	ENSG00000134200	TSHB	TSH-B|TSH-BETA	thyroid stimulating hormone subunit beta	protein-coding	5.28632	7.6585	2.33758	274
453_DZ_peak_47	chr3	172734856	172735200	+	22	NA	Intergenic	L1MC1|LINE|L1	-15657	NM_001349098	1894	Hs.518299	NM_018098	ENSG00000114346	ECT2	ARHGEF31	epithelial cell transforming 2	protein-coding	5.13302	7.41598	2.22444	108
453_DZ_peak_37	chr20	24874779	24875066	+	20	NA	Intergenic	HAL1ME|LINE|L1	-74308	NM_003650	8530	Hs.143212	NM_003650	ENSG00000077984	CST7	CMAP	cystatin F	protein-coding	4.66633	7.23702	2.07747	128
453_DZ_peak_19	chr14	102624833	102625174	+	20	NA	intron (NM_015156, intron 2 of 11)	AluJr|SINE|Alu	32344	NM_015156	23186	Hs.510521	NM_015156	ENSG00000089902	RCOR1	COREST|RCOR	REST corepressor 1	protein-coding	4.8342	7.22074	2.06379	291
453_DZ_peak_26	chr17	26603841	26604280	+	18	NA	Intergenic	ALR/Alpha|Satellite|centr	485181	NR_135673	105371703	Hs.649918	NR_135673		LOC105371703	-	uncharacterized LOC105371703	ncRNA	1.29467	6.91661	1.81725	82
453_DZ_peak_15	chr10	133689857	133690312	+	18	NA	Intergenic	BSR/Beta|Satellite|Satellite	-63289	NM_001080998	441581	Hs.690471	NM_001080998	ENSG00000225899	FRG2B	-	FSHD region gene 2 family member B	protein-coding	1.51549	7.01008	1.89631	158
453_DZ_peak_14	chr10	78911403	78911901	+	18	NA	Intergenic	Intergenic	155796	NR_015429	283050	Hs.309176	NR_015429	ENSG00000224596	ZMIZ1-AS1	-	ZMIZ1 antisense RNA 1	ncRNA	4.69897	7.00382	1.89064	167
453_DZ_peak_22	chr16	46398599	46398889	+	16	NA	Intergenic	Intergenic	170353	NR_026556	124149	Hs.97414	NM_001004299		ANKRD26P1	-	ankyrin repeat domain 26 pseudogene 1	pseudo	1.29242	6.6631	1.62742	275
453_DZ_peak_46	chr3	150534271	150534553	+	16	NA	Intergenic	L1M4b|LINE|L1	12229	NM_014445	27230	Hs.518326	NM_014445	ENSG00000120742	SERP1	RAMP4	stress associated endoplasmic reticulum protein 1	protein-coding	4.70198	6.73582	1.66419	176
453_DZ_peak_44	chr3	109444536	109444827	+	16	NA	intron (NR_109841, intron 2 of 4)	L1M1|LINE|L1	34691	NR_109841	401082	Hs.477089	NM_001145553	ENSG00000228980	LINC01205	-	long intergenic non-protein coding RNA 1205	ncRNA	4.80575	6.64704	1.62174	69
453_DZ_peak_43	chr22	40795788	40796111	+	16	NA	intron (NM_006358, intron 2 of 8)	AluSx1|SINE|Alu	18009	NR_039923	100616283		NR_039923	ENSG00000266594	MIR4766	mir-4766	microRNA 4766	ncRNA	4.4549	6.61001	1.62174	313
453_DZ_peak_64	chr8	134549832	134550151	+	16	NA	intron (NM_001289394, intron 12 of 16)	intron (NM_001289394, intron 12 of 16)	-48080	NR_002438	594840	Hs.626298	NR_002438	ENSG00000248492	ZFAT-AS1	NCRNA00070|SAS-ZFAT|ZFAT-AS|ZFATAS	ZFAT antisense RNA 1	ncRNA	4.52911	6.46271	1.62174	229
453_DZ_peak_21	chr16	30516781	30517234	+	16	NA	exon (NM_002209, exon 26 of 31)	exon (NM_002209, exon 26 of 31)	9582	NM_024671	79724	Hs.85658	NM_024671	ENSG00000169957	ZNF768	-	zinc finger protein 768	protein-coding	4.04785	6.728	1.66025	67
453_DZ_peak_48	chr4	3939958	3940227	+	16	NA	Intergenic	Intergenic	15336	NR_130740	348926	Hs.591720	NR_024253	ENSG00000251669	FAM86EP	-	family with sequence similarity 86, member A pseudogene	pseudo	4.80575	6.64704	1.62174	52
453_DZ_peak_17	chr12	68392824	68393245	+	16	NA	Intergenic	Intergenic	58450	NR_120458	100507195	Hs.450772	NR_120458	ENSG00000251301	LINC02384	-	long intergenic non-protein coding RNA 2384	ncRNA	4.80575	6.64704	1.62174	11
453_DZ_peak_63	chr8	67639753	67640065	+	16	NA	intron (NM_020361, intron 1 of 10)	MER52A|LTR|ERV1	106476	NM_020361	57094	Hs.658850	NM_020361	ENSG00000165078	CPA6	CPAH|ETL5|FEB11	carboxypeptidase A6	protein-coding	4.45001	6.60208	1.62174	73
453_DZ_peak_34	chr2	61695576	61695864	+	14	NA	Intergenic	Intergenic	-157437	NM_003400	7514	Hs.370770	NM_003400	ENSG00000082898	XPO1	CRM-1|CRM1|emb|exp1	exportin 1	protein-coding	4.51585	6.19321	1.43178	191
453_DZ_peak_28	chr17	50611362	50611756	+	13	NA	intron (NM_001256329, intron 26 of 35)	intron (NM_001256329, intron 26 of 35)	-23298	NM_003786	8714	Hs.463421	NM_003786	ENSG00000108846	ABCC3	ABC31|EST90757|MLP2|MOAT-D|MRP3|cMOAT2	ATP binding cassette subfamily C member 3	protein-coding	3.70499	6.08853	1.35801	65
453_DZ_peak_10	chr1	143266494	143266820	+	12	NA	Intergenic	Intergenic	155935	NR_027354	645166	Hs.744183	NR_027354		LSP1P5	-	LSP1 pseudogene 5	pseudo	1.91675	5.97726	1.27636	313
453_DZ_peak_54	chr6	33293341	33293640	+	11	NA	exon (NM_001243738, exon 14 of 17).2	exon (NM_001243738, exon 14 of 17).2	3245	NR_106892	102465501		NR_106892	ENSG00000284064	MIR6834	hsa-mir-6834	microRNA 6834	ncRNA	3.86177	5.63493	1.11426	67
453_DZ_peak_60	chr7	131543658	131543978	+	11	NA	intron (NM_001018111, intron 1 of 8)	intron (NM_001018111, intron 1 of 8)	12799	NM_001018111	5420	Hs.744213	NM_005397	ENSG00000128567	PODXL	Gp200|PC|PCLP|PCLP-1	podocalyxin like	protein-coding	4.08366	5.75439	1.13969	245
453_DZ_peak_23	chr16	82549222	82549527	+	11	NA	Intergenic	Intergenic	-77420	NM_001220489	1012	Hs.654386	NM_001257	ENSG00000140945	CDH13	CDHH|P105	cadherin 13	protein-coding	4.32517	5.67619	1.11426	176
453_DZ_peak_39	chr21	8420099	8420438	+	11	NA	Intergenic	(TCTC)n|Simple_repeat|Simple_repeat	-12262	NR_128716	103504739		NR_128716	ENSG00000277379	MIR6724-3	hsa-mir-6724-3	microRNA 6724-3	ncRNA	1.4146	5.76983	1.13969	336
453_DZ_peak_66	chr9	116408556	116408871	+	11	NA	Intergenic	Intergenic	-8107	NR_103711	493913	Hs.728832	NR_103711	ENSG00000256040	PAPPA-AS1	DIPAS|NCRNA00156|PAPPA-AS|PAPPAAS|PAPPAS|TAF2C2|TAF4B|TAFII105	PAPPA antisense RNA 1	ncRNA	4.24641	5.77263	1.13969	190
453_DZ_peak_45	chr3	137596347	137596676	+	11	NA	Intergenic	HERVH-int|LTR|ERV1	-167781	NM_004189	8403	Hs.248184	NM_004189	ENSG00000168875	SOX14	SOX28	SRY-box transcription factor 14	protein-coding	4.32517	5.67619	1.11426	246
453_DZ_peak_27	chr17	36084533	36084805	+	11	NA	Intergenic	Intergenic	5474	NR_111964	6349	Hs.512683	NM_021006		CCL3L1	464.2|D17S1718|G0S19-2|LD78|LD78-beta(1-70)|LD78BETA|MIP1AP|SCYA3L|SCYA3L1	C-C motif chemokine ligand 3 like 1	protein-coding	4.24641	5.77263	1.13969	11
453_DZ_peak_24	chr16	88724319	88724591	+	11	NA	intron (NM_001142864, intron 30 of 50)	AluSx1|SINE|Alu	-6725	NR_103774	100289580	Hs.437712	NM_207451		LOC100289580	-	uncharacterized LOC100289580	ncRNA	4.32517	5.67619	1.11426	47
453_DZ_peak_1	chr1	14130760	14131061	+	11	NA	Intergenic	Intergenic	289063	NR_149058	105376762	Hs.568591	NR_149058		KAZN-AS1	-	KAZN antisense RNA 1	ncRNA	4.29091	5.84208	1.18148	22
453_DZ_peak_20	chr16	20698590	20698867	+	10	NA	promoter-TSS (NM_001318890)	promoter-TSS (NM_001318890)	-940	NM_001318890	116285	Hs.306812	NM_052956	ENSG00000166743	ACSM1	BUCS1|MACS1	acyl-CoA synthetase medium chain family member 1	protein-coding	4.08072	5.29773	1.02885	34
453_DZ_peak_65	chr9	36903210	36903601	+	10	NA	intron (NR_103999, intron 6 of 8)	intron (NR_103999, intron 6 of 8)	-9874	NR_039687	100616456		NR_039687	ENSG00000265368	MIR4476	mir-4476	microRNA 4476	ncRNA	3.8258	5.33928	1.0547	132

## Sheet: DMSO_vs_INPUT
PeakID	Chr	Start	End	Strand	Peak Score	Focus Ratio/Region Size	Annotation	Detailed Annotation	Distance to TSS	Nearest PromoterID	Entrez ID	Nearest Unigene	Nearest Refseq	Nearest Ensembl	Gene Name	Gene Alias	Gene Description	Gene Type	fold_change	pvalue	qvalue	distance2peak
453_UNT_peak_665	chr4	49149399	49149773	+	1299	NA	Intergenic	(TCCAT)n|Simple_repeat|Simple_repeat	162944	NM_001286791	80157	Hs.479703	NM_025087	ENSG00000109182	CWH43	CWH43-C|PGAP2IP	cell wall biogenesis 43 C-terminal homolog	protein-coding	1.74445	137.781	129.982	54
453_UNT_peak_717	chr5	49659488	49659932	+	411	NA	Intergenic	(TCCAT)n|Simple_repeat|Simple_repeat	781690	NM_198449	133418	Hs.561411	NM_198449	ENSG00000170571	EMB	GP70	embigin	protein-coding	1.86074	48.0827	41.1625	386
453_UNT_peak_51	chr1	143232863	143233225	+	345	NA	Intergenic	Intergenic	189548	NR_027354	645166	Hs.744183	NR_027354		LSP1P5	-	LSP1 pseudogene 5	pseudo	2.81659	41.2032	34.5299	116
453_UNT_peak_47	chr1	125180062	125180502	+	274	NA	Intergenic	Intergenic	3661170	NR_003955	647121	Hs.697682	NR_003955	ENSG00000231752	EMBP1	-	embigin pseudogene 1	pseudo	1.49844	33.9482	27.4503	136
453_UNT_peak_718	chr5	49661423	49661819	+	260	NA	Intergenic	(TCCAT)n|Simple_repeat|Simple_repeat	779779	NM_198449	133418	Hs.561411	NM_198449	ENSG00000170571	EMB	GP70	embigin	protein-coding	1.59825	32.4853	26.0182	71
453_UNT_peak_48	chr1	125182346	125182719	+	214	NA	Intergenic	Intergenic	3663420	NR_003955	647121	Hs.697682	NR_003955	ENSG00000231752	EMBP1	-	embigin pseudogene 1	pseudo	1.96391	27.8417	21.4637	212
453_UNT_peak_716	chr5	49658360	49658771	+	200	NA	Intergenic	(TCCAT)n|Simple_repeat|Simple_repeat	782835	NM_198449	133418	Hs.561411	NM_198449	ENSG00000170571	EMB	GP70	embigin	protein-coding	1.49272	26.4289	20.0744	321
453_UNT_peak_46	chr1	125178916	125179420	+	159	NA	Intergenic	Intergenic	3660056	NR_003955	647121	Hs.697682	NR_003955	ENSG00000231752	EMBP1	-	embigin pseudogene 1	pseudo	1.9139	22.2031	15.995	302
453_UNT_peak_540	chr21	8229504	8229830	+	145	NA	intron (NR_003287, intron 1 of 2)	(TCTC)n|Simple_repeat|Simple_repeat	15779	NR_003287	100008589		NR_003287		RNA28SN5	RN28S1|RNA28S5	RNA, 28S ribosomal N5	rRNA	4.42275	20.7022	14.5833	137
453_UNT_peak_49	chr1	143217276	143217538	+	142	NA	Intergenic	Intergenic	205185	NR_027354	645166	Hs.744183	NR_027354		LSP1P5	-	LSP1 pseudogene 5	pseudo	1.92239	20.3269	14.2303	112
453_UNT_peak_324	chr16	46401097	46401518	+	112	NA	Intergenic	Intergenic	167790	NR_026556	124149	Hs.97414	NM_001004299		ANKRD26P1	-	ankyrin repeat domain 26 pseudogene 1	pseudo	1.77291	17.2052	11.2524	362
453_UNT_peak_50	chr1	143219755	143220018	+	109	NA	Intergenic	Intergenic	202706	NR_027354	645166	Hs.744183	NR_027354		LSP1P5	-	LSP1 pseudogene 5	pseudo	3.00447	16.9342	10.9928	67
453_UNT_peak_542	chr21	8234152	8234681	+	102	NA	intron (NR_003287, intron 1 of 2)	(TCTC)n|Simple_repeat|Simple_repeat	-15089	NR_106782	102465433		NR_106782	ENSG00000275950	MIR6724-1	MIR6724|hsa-mir-6724|hsa-mir-6724-1	microRNA 6724-1	ncRNA	1.95407	16.1657	10.2585	326
453_UNT_peak_108	chr10	41889199	41889589	+	88	NA	Intergenic	(AATGG)n|Simple_repeat|Simple_repeat	478651	NR_024380	441666	Hs.255729	NR_024380	ENSG00000215146	LOC441666	-	zinc finger protein 91 pseudogene	pseudo	2.00636	14.6713	8.83614	335
453_UNT_peak_526	chr20	37121023	37121481	+	79	NA	intron (NM_152503, intron 15 of 24)	AluSx|SINE|Alu	-25037	NM_001323281	5933	Hs.207745	NM_002895	ENSG00000080839	RBL1	CP107|PRB1|p107	RB transcriptional corepressor like 1	protein-coding	7.98489	13.704	7.9217	201
453_UNT_peak_804	chr7	5527727	5528494	+	79	NA	exon (NM_001101, exon 5 of 6)	exon (NM_001101, exon 5 of 6)	2599	NM_001101	60	Hs.520640	NM_001101	ENSG00000075624	ACTB	BRWS1|PS1TP5BP1	actin beta	protein-coding	2.46821	13.7443	7.96075	63
453_UNT_peak_539	chr21	8220555	8220911	+	75	NA	intron (NR_003287, intron 1 of 2)	CpG	6845	NR_003287	100008589		NR_003287		RNA28SN5	RN28S1|RNA28S5	RNA, 28S ribosomal N5	rRNA	4.46853	13.366	7.59878	90
453_UNT_peak_579	chr3	5260984	5261271	+	71	NA	Intergenic	AluJb|SINE|Alu	-10872	NR_039953	100616334		NR_039953	ENSG00000265180	MIR4790	-	microRNA 4790	ncRNA	7.95911	12.9243	7.18456	130
453_UNT_peak_435	chr19	44458728	44459049	+	68	NA	Intergenic	Intergenic	-10310	NM_001278510	7772	Hs.709348	NM_014518	ENSG00000278318	ZNF229	-	zinc finger protein 229	protein-coding	6.08405	12.5434	6.82316	184
453_UNT_peak_407	chr19	1208341	1208808	+	67	NA	intron (NM_000455, intron 1 of 9)	AluY|SINE|Alu	2775	NM_000455	6794	Hs.515005	NM_000455	ENSG00000118046	STK11	LKB1|PJS|hLKB1	serine/threonine kinase 11	protein-coding	7.67974	12.458	6.74458	280
453_UNT_peak_541	chr21	8230415	8230801	+	65	NA	intron (NR_003287, intron 1 of 2)	(TCTC)n|Simple_repeat|Simple_repeat	16720	NR_003287	100008589		NR_003287		RNA28SN5	RN28S1|RNA28S5	RNA, 28S ribosomal N5	rRNA	1.94653	12.2813	6.58136	295
453_UNT_peak_510	chr20	9596636	9596969	+	64	NA	intron (NM_177990, intron 3 of 9)	MER5B|DNA|hAT-Charlie	-81804	NR_109957	101929329	Hs.589878	NR_109957	ENSG00000225988	LAMP5-AS1	-	LAMP5 antisense RNA 1	ncRNA	7.47521	12.1204	6.43776	127
453_UNT_peak_53	chr1	143262605	143263118	+	62	NA	Intergenic	Intergenic	159731	NR_027354	645166	Hs.744183	NR_027354		LSP1P5	-	LSP1 pseudogene 5	pseudo	2.76216	11.9222	6.25794	266
453_UNT_peak_612	chr3	94271507	94271848	+	60	NA	Intergenic	L1ME5|LINE|L1	-208454	NM_001195643	200895	Hs.718516	NM_176815	ENSG00000178700	DHFR2	DHFRL1|DHFRP4	dihydrofolate reductase 2	protein-coding	7.3906	11.6567	6.00687	153
453_UNT_peak_431	chr19	37424817	37425085	+	60	NA	intron (NM_001330482, intron 4 of 4)	AluSc8|SINE|Alu	42486	NM_152484	148266	Hs.511848	NM_152484	ENSG00000196437	ZNF569	ZAP1|ZNF	zinc finger protein 569	protein-coding	7.3906	11.6567	6.00687	101
453_UNT_peak_52	chr1	143254535	143254899	+	59	NA	Intergenic	Intergenic	167875	NR_027354	645166	Hs.744183	NR_027354		LSP1P5	-	LSP1 pseudogene 5	pseudo	2.89515	11.5363	5.90593	23
453_UNT_peak_442	chr19	53998132	53998527	+	57	NA	intron (NR_102308, intron 2 of 2)	intron (NR_102308, intron 2 of 2)	6041	NM_031897	59285	Hs.631560	NM_031897	ENSG00000130433	CACNG6	-	calcium voltage-gated channel auxiliary subunit gamma 6	protein-coding	7.00858	11.3588	5.74073	294
453_UNT_peak_107	chr10	41883136	41883455	+	56	NA	Intergenic	(ATGGA)n|Simple_repeat|Simple_repeat	484750	NR_024380	441666	Hs.255729	NR_024380	ENSG00000215146	LOC441666	-	zinc finger protein 91 pseudogene	pseudo	1.79844	11.2566	5.64694	29
453_UNT_peak_572	chr22	49056544	49056956	+	55	NA	Intergenic	Intergenic	189980	NR_038944	100128946	Hs.535676	NR_038944	ENSG00000205632	LINC01310	WI2-81516E3.1	long intergenic non-protein coding RNA 1310	ncRNA	6.67575	11.1853	5.58041	239
453_UNT_peak_170	chr11	125359386	125359678	+	52	NA	intron (NM_022062, intron 4 of 12)	intron (NM_022062, intron 4 of 12)	-135682	NM_001301851	403312	Hs.450611	NM_203452		LOC403312	-	putative uncharacterized protein MGC39545	protein-coding	6.91824	10.8756	5.29722	134
453_UNT_peak_908	chr9	131083526	131083888	+	48	NA	intron (NM_006059, intron 24 of 27)	MER103C|DNA|hAT-Charlie	-12769	NM_001185095	83543	Hs.4944	NM_031426	ENSG00000126878	AIF1L	C9orf58|IBA2	allograft inflammatory factor 1 like	protein-coding	6.61114	10.3762	4.8632	2
453_UNT_peak_702	chr5	1892483	1892759	+	48	NA	intron (NR_109912, intron 2 of 3)	MLT1C|LTR|ERVL-MaLR	5290	NR_109912	101929081	Hs.519180	NR_109912	ENSG00000249326	CTD-2194D22.4	-	uncharacterized LOC101929081	ncRNA	6.82209	10.4211	4.87611	180
453_UNT_peak_311	chr16	16657417	16658040	+	48	NA	Intergenic	(CTTT)n|Simple_repeat|Simple_repeat	278483	NM_001282507	101059938	Hs.634612	NM_001282507	ENSG00000214967	NPIPA7	NPIPA8	nuclear pore complex interacting protein family member A7	protein-coding	6.82209	10.4211	4.87611	247
453_UNT_peak_933	chrX	140155687	140155984	+	48	NA	Intergenic	L1M1|LINE|L1	64168	NM_001271560	389895	Hs.127679	NM_001271560		LOC389895	-	chromosome 16 open reading frame 72-like	protein-coding	6.7678	10.3308	4.82176	132
453_UNT_peak_893	chr9	41287765	41288135	+	47	NA	Intergenic	MIRc|SINE|MIR	-54115	NR_039689	100616194		NR_039689	ENSG00000266017	MIR4477B	-	microRNA 4477b	ncRNA	6.50797	10.2094	4.71195	153
453_UNT_peak_432	chr19	38067692	38067978	+	46	NA	intron (NM_015073, intron 2 of 21)	intron (NM_015073, intron 2 of 21)	-95261	NR_145800	109623473		NR_145800		SNORD152	-	small nucleolar RNA, C/D box 152	snoRNA	6.4476	10.112	4.62485	52
453_UNT_peak_144	chr11	65499222	65499638	+	46	NA	non-coding (NR_145459, exon 1 of 1)	non-coding (NR_145459, exon 1 of 1)	1692	NR_002819	378938	Hs.621695	NR_002819	ENSG00000251562	MALAT1	HCN|LINC00047|NCRNA00047|NEAT2|PRO2853	metastasis associated lung adenocarcinoma transcript 1	ncRNA	2.16908	10.1105	4.62462	362
453_UNT_peak_751	chr6	3168195	3168615	+	44	NA	Intergenic	HERVH-int|LTR|ERV1	-10856	NM_001310315	7280	Hs.654543	NM_001069	ENSG00000137267	TUBB2A	CDCBM5|TUBB|TUBB2	tubulin beta 2A class IIa	protein-coding	6.4938	9.87919	4.4248	168
453_UNT_peak_418	chr19	12744045	12744365	+	44	NA	intron (NM_004317, intron 2 of 6)	AluSp|SINE|Alu	6746	NM_004317	439	Hs.465985	NM_004317	ENSG00000198356	GET3	ARSA-I|ARSA1|ASNA-I|ASNA1|TRC40	guided entry of tail-anchored proteins factor 3, ATPase	protein-coding	5.44908	9.87067	4.41684	78
453_UNT_peak_878	chr8	128580844	128581203	+	44	NA	Intergenic	MIRc|SINE|MIR	-16344	NR_121673	101927774	Hs.628730	NR_121672		LINC00824	LINC01263	long intergenic non-protein coding RNA 824	ncRNA	6.51578	9.91517	4.45473	130
453_UNT_peak_33	chr1	94044196	94044546	+	42	NA	intron (NM_000350, intron 20 of 49)	intron (NM_000350, intron 20 of 49)	76778	NM_000350	24	Hs.416707	NM_000350	ENSG00000198691	ABCA4	ABC10|ABCR|ARMD2|CORD3|FFM|RMP|RP19|STGD|STGD1	ATP binding cassette subfamily A member 4	protein-coding	6.40732	9.73807	4.29864	155
453_UNT_peak_677	chr4	90838840	90839111	+	42	NA	intron (NM_001145065, intron 8 of 10)	CpG	603944	NM_207491	401145	Hs.654735	NM_207491	ENSG00000184305	CCSER1	FAM190A	coiled-coil serine rich protein 1	protein-coding	2.47896	9.7205	4.28542	94
453_UNT_peak_162	chr11	116173477	116173872	+	42	NA	Intergenic	Intergenic	-413474	NR_034148	283143	Hs.130499	NR_034148		LINC00900	-	long intergenic non-protein coding RNA 900	ncRNA	6.19843	9.71133	4.27717	120
453_UNT_peak_37	chr1	109203883	109204147	+	42	NA	3' UTR (NM_001267048, exon 20 of 20)	3' UTR (NM_001267048, exon 20 of 20)	-9878	NR_034072	6301	Hs.531176	NM_006513	ENSG00000031698	SARS	NEDMAS|SERRS|SERS	seryl-tRNA synthetase	protein-coding	6.40732	9.73807	4.29864	255
453_UNT_peak_570	chr22	47717496	47717768	+	41	NA	intron (NR_122046, intron 7 of 8)	intron (NR_122046, intron 7 of 8)	85958	NR_122046	284930	Hs.407567	NR_122046	ENSG00000224271	LOC284930	-	uncharacterized LOC284930	ncRNA	6.28185	9.53429	4.12566	190
453_UNT_peak_801	chr6	168002015	168002431	+	41	NA	Intergenic	Intergenic	-5146	NR_103750	100505879	Hs.225962	NM_014354	ENSG00000229921	KIF25-AS1	C6orf54|HGC6.1.1|NCRNA00300	KIF25 antisense RNA 1	ncRNA	6.12559	9.59446	4.17816	312
453_UNT_peak_143	chr11	64727265	64727526	+	40	NA	intron (NM_001098670, intron 15 of 16)	intron (NM_001098670, intron 15 of 16)	-4207	NM_015080	9379	Hs.372938	NM_015080	ENSG00000110076	NRXN2	-	neurexin 2	protein-coding	6.24111	9.46836	4.06431	253
453_UNT_peak_650	chr3	185982891	185983221	+	39	NA	Intergenic	MIRb|SINE|MIR	23113	NR_151491	344887	Hs.128803	NR_033752	ENSG00000171658	NMRAL2P	NMRAL1P1	NmrA like redox sensor 2, pseudogene	pseudo	5.7519	9.32824	3.9382	216
453_UNT_peak_322	chr16	46398584	46398963	+	39	NA	Intergenic	Intergenic	170324	NR_026556	124149	Hs.97414	NM_001004299		ANKRD26P1	-	ankyrin repeat domain 26 pseudogene 1	pseudo	1.41611	9.36164	3.96939	334
453_UNT_peak_618	chr3	102382694	102382966	+	38	NA	Intergenic	Intergenic	-52185	NM_001329788	131368	Hs.352213	NM_175056	ENSG00000170044	ZPLD1	-	zona pellucida like domain containing 1	protein-coding	6.25358	9.21995	3.84066	204
453_UNT_peak_451	chr2	10638409	10638817	+	38	NA	intron (NM_001261394, intron 12 of 19)	AluSx3|SINE|Alu	51374	NM_001261394	79954	Hs.222494	NM_024894	ENSG00000115761	NOL10	PQBP5	nucleolar protein 10	protein-coding	6.25358	9.21995	3.84066	66
453_UNT_peak_243	chr13	113913576	113913951	+	38	NA	intron (NM_001278674, intron 3 of 7)	CpG	15228	NR_047495	100861555	Hs.353773	NR_047495	ENSG00000260910	LINC00565	-	long intergenic non-protein coding RNA 565	ncRNA	6.25358	9.21995	3.84066	270
453_UNT_peak_789	chr6	99862993	99863330	+	38	NA	Intergenic	Intergenic	-130877	NR_038384	728012	Hs.434366	NR_038384	ENSG00000229315	MCHR2-AS1	-	MCHR2 antisense RNA 1	ncRNA	6.25358	9.21995	3.84066	139
453_UNT_peak_59	chr1	162762988	162763362	+	38	NA	intron (NM_001014796, intron 10 of 18)	L1MC5a|LINE|L1	-27527	NM_016371	51478	Hs.492925	NM_016371	ENSG00000132196	HSD17B7	PRAP|SDR37C1	hydroxysteroid 17-beta dehydrogenase 7	protein-coding	6.05859	9.17416	3.83967	345
453_UNT_peak_710	chr5	27426233	27426604	+	38	NA	Intergenic	(TA)n|Simple_repeat|Simple_repeat	-45874	NR_038848	643401	Hs.533212	NR_038848	ENSG00000250337	PURPL	LINC01021	p53 upregulated regulator of p53 levels	ncRNA	6.25358	9.21995	3.84066	228
453_UNT_peak_54	chr1	146992387	146992711	+	38	NA	intron (NM_001278141, intron 34 of 36)	intron (NM_001278141, intron 34 of 36)	50490	NR_024442	728989	Hs.537068	NR_024442		LOC728989	-	phosphodiesterase 4D interacting protein pseudogene	pseudo	5.84054	9.13755	3.8177	122
453_UNT_peak_296	chr16	2909255	2909663	+	38	NA	Intergenic	AluJo|SINE|Alu	-2520	NM_032296	84256	Hs.655321	NM_020912	ENSG00000059122	FLYWCH1	-	FLYWCH-type zinc finger 1	protein-coding	5.66575	9.18821	3.84066	261
453_UNT_peak_788	chr6	96277998	96278303	+	38	NA	Intergenic	Intergenic	-243676	NM_015323	23376	Hs.149367	NM_015323	ENSG00000014123	UFL1	KIAA0776|Maxer|NLBP|RCAD	UFM1 specific ligase 1	protein-coding	6.25358	9.21995	3.84066	174
453_UNT_peak_920	chrX	56797140	56797414	+	38	NA	intron (NM_001348129, intron 2 of 2)	L1MCa|LINE|L1	-59693	NR_002308	442454	Hs.663220	NR_002308		UQCRBP1	-	ubiquinol-cytochrome c reductase binding protein pseudogene 1	pseudo	6.25358	9.21995	3.84066	65
453_UNT_peak_862	chr8	70878134	70878476	+	38	NA	Intergenic	L1PA6|LINE|L1	208858	NM_001287260	389668	Hs.458938	NM_001011720	ENSG00000221947	XKR9	XRG9	XK related 9	protein-coding	6.25358	9.21995	3.84066	222
453_UNT_peak_64	chr1	171909010	171909353	+	38	NA	intron (NM_015569, intron 1 of 20)	AluSz|SINE|Alu	44989	NR_046845	100874284		NR_046845	ENSG00000233540	DNM3-IT1	-	DNM3 intronic transcript 1	ncRNA	5.84054	9.13755	3.8177	111
453_UNT_peak_648	chr3	184153030	184153315	+	38	NA	Intergenic	AluYj4|SINE|Alu	-2324	NM_004423	1857	Hs.388116	NM_004423	ENSG00000161202	DVL3	DRS3	dishevelled segment polarity protein 3	protein-coding	5.66484	9.18672	3.84066	125
453_UNT_peak_410	chr19	6911133	6911403	+	38	NA	intron (NM_001256252, intron 9 of 19)	intron (NM_001256252, intron 9 of 19)	23719	NM_001256254	2015	Hs.2375	NM_001974	ENSG00000174837	ADGRE1	EMR1|TM7LN3	adhesion G protein-coupled receptor E1	protein-coding	6.25358	9.21995	3.84066	185
453_UNT_peak_119	chr10	80132941	80133257	+	38	NA	intron (NM_001012973, intron 1 of 3)	intron (NM_001012973, intron 1 of 3)	597	NM_001012973	219348	Hs.204947	NM_001012973	ENSG00000189129	PLAC9	-	placenta associated 9	protein-coding	6.25358	9.21995	3.84066	218
453_UNT_peak_139	chr11	39869971	39870288	+	38	NA	Intergenic	AluSc|SINE|Alu	423001	NR_047673	57689	Hs.745123	NM_020929	ENSG00000148948	LRRC4C	NGL-1|NGL1	leucine rich repeat containing 4C	protein-coding	6.05859	9.17416	3.83967	122
453_UNT_peak_640	chr3	151487123	151487392	+	38	NA	Intergenic	L1PA7|LINE|L1	-28548	NM_178822	285313	Hs.58561	NM_178822	ENSG00000152580	IGSF10	CMF608	immunoglobulin superfamily member 10	protein-coding	6.25358	9.21995	3.84066	172
453_UNT_peak_43	chr1	115592242	115592548	+	38	NA	Intergenic	MER61-int|LTR|ERV1	-49558	NM_001172411	81839	Hs.515130	NM_138959	ENSG00000173218	VANGL1	KITENIN|LPP2|STB2|STBM2	VANGL planar cell polarity protein 1	protein-coding	6.25358	9.21995	3.84066	191
453_UNT_peak_382	chr18	108043	108504	+	38	NA	promoter-TSS (NR_033770)	promoter-TSS (NR_033770)	-792	NR_033770	727758	Hs.585843	NR_033770	ENSG00000263006	ROCK1P1	ROCK1P	Rho associated coiled-coil containing protein kinase 1 pseudogene 1	pseudo	1.29737	9.27822	3.89452	450
453_UNT_peak_644	chr3	173030296	173030593	+	38	NA	intron (NM_031955, intron 3 of 10)	L1MB2|LINE|L1	110824	NM_031955	83893	Hs.444236	NM_031955	ENSG00000144962	SPATA16	NYD-SP12|SPGF6	spermatogenesis associated 16	protein-coding	6.25358	9.21995	3.84066	154
453_UNT_peak_799	chr6	154922848	154923399	+	37	NA	Intergenic	L2|LINE|L2	69763	NR_036100	100422821		NR_036100	ENSG00000264814	MIR1273C	-	microRNA 1273c	ncRNA	6.16049	9.06604	3.76251	279
453_UNT_peak_430	chr19	34301984	34302405	+	37	NA	intron (NM_014686, intron 2 of 13)	AluSp|SINE|Alu	47643	NM_014686	9710	Hs.330073	NM_014686	ENSG00000166398	KIAA0355	-	KIAA0355	protein-coding	6.13906	9.03075	3.73122	51
453_UNT_peak_395	chr18	51113407	51113922	+	35	NA	Intergenic	HERV9NC-int|LTR|ERV1	83451	NM_005359	4089	Hs.75862	NM_005359	ENSG00000141646	SMAD4	DPC4|JIP|MADH4|MYHRS	SMAD family member 4	protein-coding	5.99309	8.79171	3.52404	251
453_UNT_peak_355	chr17	26603828	26604234	+	35	NA	Intergenic	ALR/Alpha|Satellite|centr	485210	NR_135673	105371703	Hs.649918	NR_135673		LOC105371703	-	uncharacterized LOC105371703	ncRNA	1.41331	8.8433	3.56599	84
453_UNT_peak_666	chr4	49635181	49635601	+	35	NA	Intergenic	(GAATG)n|Satellite|Satellite	648749	NM_001286791	80157	Hs.479703	NM_025087	ENSG00000109182	CWH43	CWH43-C|PGAP2IP	cell wall biogenesis 43 C-terminal homolog	protein-coding	1.76564	8.8225	3.54861	375
453_UNT_peak_237	chr13	45869029	45869404	+	35	NA	Intergenic	Intergenic	-17505	NM_198849	283514	Hs.368483	NM_198849	ENSG00000215475	SIAH3	-	siah E3 ubiquitin protein ligase family member 3	protein-coding	5.80795	8.7727	3.50923	237
453_UNT_peak_75	chr1	183748043	183748416	+	34	NA	intron (NM_001297669, intron 3 of 18)	L1PA7|LINE|L1	-56852	NM_001297672	23179	Hs.497148	NM_015149	ENSG00000143344	RGL1	RGL	ral guanine nucleotide dissociation stimulator like 1	protein-coding	5.95265	8.72587	3.46982	102
453_UNT_peak_321	chr16	46390012	46390370	+	33	NA	Intergenic	Intergenic	178906	NR_026556	124149	Hs.97414	NM_001004299		ANKRD26P1	-	ankyrin repeat domain 26 pseudogene 1	pseudo	1.30922	8.52007	3.30273	314
453_UNT_peak_555	chr22	18858349	18858651	+	33	NA	non-coding (NR_135922, exon 6 of 6)	non-coding (NR_135922, exon 6 of 6)	8382	NR_135922	102725072	Hs.745076	NR_135922	ENSG00000161103	LOC102725072	-	Putative uncharacterized protein DKFZp434K191	pseudo	5.12554	8.62632	3.38402	139
453_UNT_peak_870	chr8	91929210	91929466	+	33	NA	Intergenic	Intergenic	88342	NM_175636	862	Hs.368431	NM_004349	ENSG00000079102	RUNX1T1	AML1-MTG8|AML1T1|CBFA2T1|CDR|ETO|MTG8|ZMYND2	RUNX1 partner transcriptional co-repressor 1	protein-coding	5.87338	8.59726	3.35878	154
453_UNT_peak_816	chr7	44636095	44636358	+	33	NA	intron (NM_001003941, intron 2 of 8)	intron (NM_001003941, intron 2 of 8)	29704	NM_001165036	4967	Hs.488181	NM_002541	ENSG00000105953	OGDH	AKGDH|E1k|OGDC	oxoglutarate dehydrogenase	protein-coding	5.87338	8.59726	3.35878	150
453_UNT_peak_450	chr2	10563960	10564259	+	33	NA	Intergenic	AluSx|SINE|Alu	114381	NR_110597	101929715	Hs.634550	NR_110597		ODC1-DT	lncRNA-MIF	ODC1 divergent transcript	ncRNA	5.87338	8.59726	3.35878	255
453_UNT_peak_121	chr10	98380669	98380968	+	33	NA	Intergenic	Intergenic	14489	NR_031619	100302133		NR_031619	ENSG00000284415	MIR1287	MIRN1287|hsa-mir-1287|mir-1287	microRNA 1287	ncRNA	5.83454	8.53444	3.31029	78
453_UNT_peak_262	chr14	101920823	101921079	+	33	NA	intron (NM_001161725, intron 15 of 15)	intron (NM_001161725, intron 15 of 15)	-43577	NM_001376	1778	Hs.614080	NM_001376	ENSG00000197102	DYNC1H1	CMT2O|DHC1|DHC1a|DNCH1|DNCL|DNECL|DYHC|Dnchc1|HL-3|SMALED1|p22	dynein cytoplasmic 1 heavy chain 1	protein-coding	5.70467	8.60788	3.36693	166
453_UNT_peak_494	chr2	201133934	201134409	+	33	NA	intron (NR_147253, intron 3 of 10)	AluSx1|SINE|Alu	1206	NM_001202518	8837	Hs.390736	NM_003879	ENSG00000003402	CFLAR	CASH|CASP8AP1|CLARP|Casper|FLAME|FLAME-1|FLAME1|FLIP|I-FLICE|MRIT|c-FLIP|c-FLIPL|c-FLIPR|c-FLIPS|cFLIP	CASP8 and FADD like apoptosis regulator	protein-coding	5.85389	8.56573	3.33629	264
453_UNT_peak_890	chr9	32958529	32958815	+	32	NA	Intergenic	L1PA6|LINE|L1	42904	NM_001195249	54840	Hs.20158	NM_017692	ENSG00000137074	APTX	AOA|AOA1|AXA1|EAOH|EOAHA|FHA-HIT	aprataxin	protein-coding	5.60499	8.44904	3.23812	173
453_UNT_peak_412	chr19	7450663	7451049	+	31	NA	intron (NM_015318, intron 6 of 20)	intron (NM_015318, intron 6 of 20)	11168	NM_001130955	23370	Hs.465761	NM_015318	ENSG00000104880	ARHGEF18	P114-RhoGEF|RP78|SA-RhoGEF|p114RhoGEF	Rho/Rac guanine nucleotide exchange factor 18	protein-coding	3.00967	8.36069	3.15795	92
453_UNT_peak_269	chr15	26018826	26019130	+	31	NA	intron (NR_040082, intron 2 of 4)	MER57A1|LTR|ERV1	-96835	NR_038851	503519	Hs.371380	NR_038851	ENSG00000259150	LINC00929	-	long intergenic non-protein coding RNA 929	ncRNA	5.72102	8.35153	3.14933	167
453_UNT_peak_148	chr11	72915902	72916320	+	31	NA	intron (NM_014824, intron 9 of 19)	L1PA12|LINE|L1	36191	NR_039664									5.70253	8.32183	3.12937	278
453_UNT_peak_343	chr16	85294214	85294649	+	30	NA	Intergenic	Intergenic	11473	NR_038859	197196	Hs.679002	NM_153238	ENSG00000179219	LINC00311	NCRNA00311|TMEM148	long intergenic non-protein coding RNA 311	ncRNA	5.64777	8.23399	3.05417	140
453_UNT_peak_433	chr19	38286194	38286668	+	30	NA	intron (NM_021102, intron 2 of 6)	intron (NM_021102, intron 2 of 6)	-17730	NM_033520	64073	Hs.631544	NM_022125	ENSG00000167644	C19orf33	H2RSP|IMUP|IMUP-1|IMUP-2	chromosome 19 open reading frame 33	protein-coding	5.49302	8.27079	3.08708	195
453_UNT_peak_286	chr15	62893528	62893830	+	30	NA	Intergenic	L1MEh|LINE|L1	69722	NR_029709	406965		NR_029709	ENSG00000211137	MIR190A	MIR190|MIRN190|hsa-mir-190a|miR-190|mir-190a	microRNA 190a	ncRNA	5.26105	8.20638	3.02974	89
453_UNT_peak_474	chr2	117058442	117058811	+	29	NA	Intergenic	MER73|LTR|ERVL	-756053	NM_006773	8886	Hs.744922	NM_006773	ENSG00000088205	DDX18	Has1|MrDb	DEAD-box helicase 18	protein-coding	5.55371	8.08359	2.93157	140
453_UNT_peak_643	chr3	168897361	168897688	+	29	NA	Intergenic	THE1D|LTR|ERVL-MaLR	-4421	NR_109989	100507661	Hs.65918	NR_109989	ENSG00000242268	LINC02082	-	long intergenic non-protein coding RNA 2082	ncRNA	5.68508	8.05617	2.92589	289
453_UNT_peak_633	chr3	139197349	139197729	+	29	NA	Intergenic	Intergenic	35983	NR_027070	140464	Hs.721270	NR_027070		PISRT1	NCRNA00195	PISRT1 lncRNA	ncRNA	5.63984	7.98171	2.92589	102
453_UNT_peak_39	chr1	112838124	112838499	+	29	NA	intron (NR_103746, intron 3 of 6)	AluSx1|SINE|Alu	12332	NR_103746	100996702	Hs.632431	NR_103746	ENSG00000215866	LINC01356	-	long intergenic non-protein coding RNA 1356	ncRNA	5.68508	8.05617	2.92589	325
453_UNT_peak_588	chr3	33438441	33438750	+	29	NA	intron (NM_001128160, intron 1 of 14)	intron (NM_001128160, intron 1 of 14)	1783	NM_001128160	7342	Hs.729120	NM_014517	ENSG00000153560	UBP1	LBP-1B|LBP-1a|LBP1A|LBP1B	upstream binding protein 1	protein-coding	5.55371	8.08359	2.93157	227
453_UNT_peak_340	chr16	81177184	81177467	+	29	NA	intron (NM_001076780, intron 14 of 17)	LTR89|LTR|ERVL?	4037	NM_001278423	114780	Hs.413525	NM_052892	ENSG00000166473	PKD1L2	PC1L2	polycystin 1 like 2 (gene/pseudogene)	protein-coding	5.63984	7.98171	2.92589	215
453_UNT_peak_347	chr17	7552596	7553046	+	29	NA	intron (NM_172089, intron 5 of 10)	L2-3_Crp|LINE|L2	3763	NM_003809	8742	Hs.54673	NM_003809	ENSG00000239697	TNFSF12	APO3L|DR3LG|TNLG4A|TWEAK	TNF superfamily member 12	protein-coding	5.68508	8.05617	2.92589	352
453_UNT_peak_731	chr5	113297758	113298126	+	29	NA	intron (NM_001085377, intron 3 of 18)	L2c|LINE|L2	-3027	NM_002387	4163	Hs.593171	NM_002387	ENSG00000171444	MCC	MCC1	MCC regulator of WNT signaling pathway	protein-coding	5.68508	8.05617	2.92589	250
453_UNT_peak_359	chr17	31288227	31288544	+	29	NA	intron (NM_001042492, intron 36 of 57)	intron (NM_001042492, intron 36 of 57)	8977	NM_002544	4974	Hs.113874	NM_002544	ENSG00000126861	OMG	OMGP	oligodendrocyte myelin glycoprotein	protein-coding	5.68508	8.05617	2.92589	225
453_UNT_peak_714	chr5	42774192	42774492	+	29	NA	intron (NM_001134848, intron 4 of 8)	L1MCa|LINE|L1	17524	NM_001134848	100129792	Hs.745017	NM_001134848	ENSG00000198865	CCDC152	CH5400	coiled-coil domain containing 152	protein-coding	5.55371	8.08359	2.93157	71
453_UNT_peak_726	chr5	67616887	67617236	+	29	NA	Intergenic	Intergenic	29728	NR_147169	105379006		NR_147169	ENSG00000249736	LINC02242	-	long intergenic non-protein coding RNA 2242	ncRNA	5.68508	8.05617	2.92589	163
453_UNT_peak_464	chr2	71387114	71387433	+	29	NA	intron (NM_001014972, intron 10 of 27)	L1M5|LINE|L1	55518	NM_014497	27332	Hs.434401	NM_014497	ENSG00000075292	ZNF638	NP220|ZFML|Zfp638	zinc finger protein 638	protein-coding	5.68508	8.05617	2.92589	37
453_UNT_peak_586	chr3	31170622	31170924	+	29	NA	Intergenic	Intergenic	-8986	NR_130459	100423038		NR_130459	ENSG00000265376	MIR466	hsa-mir-466	microRNA 466	ncRNA	5.68508	8.05617	2.92589	41
453_UNT_peak_31	chr1	93037677	93037959	+	29	NA	Intergenic	Intergenic	-41417	NM_007358	22823	Hs.31016	NM_007358	ENSG00000143033	MTF2	M96|PCL2|TDRD19A|dJ976O13.2	metal response element binding transcription factor 2	protein-coding	5.68508	8.05617	2.92589	192
453_UNT_peak_840	chr7	131481816	131482118	+	29	NA	intron (NM_001321316, intron 17 of 17)	intron (NM_001321316, intron 17 of 17)	74650	NM_001018111	5420	Hs.744213	NM_005397	ENSG00000128567	PODXL	Gp200|PC|PCLP|PCLP-1	podocalyxin like	protein-coding	5.68508	8.05617	2.92589	236
453_UNT_peak_84	chr1	210136323	210136589	+	29	NA	intron (NM_001256006, intron 7 of 8)	intron (NM_001256006, intron 7 of 8)	-96346	NM_001354173	56256	Hs.600545	NM_019605	ENSG00000082497	SERTAD4	DJ667H12.2	SERTA domain containing 4	protein-coding	5.39126	8.10888	2.94882	78
453_UNT_peak_500	chr2	214247166	214247529	+	29	NA	intron (NR_047660, intron 14 of 14)	intron (NR_047660, intron 14 of 14)	-164221	NM_001345929	402117	Hs.534834	NM_001080500	ENSG00000174453	VWC2L	-	von Willebrand factor C domain containing 2 like	protein-coding	5.68508	8.05617	2.92589	338
453_UNT_peak_103	chr10	30709449	30709923	+	29	NA	intron (NR_036438, intron 8 of 9)	intron (NR_036438, intron 8 of 9)	-13533	NR_134497	105376480	Hs.461867	NR_134497	ENSG00000230720	LINC02644	-	long intergenic non-protein coding RNA 2644	ncRNA	5.68508	8.05617	2.92589	72
453_UNT_peak_744	chr5	149998801	149999107	+	29	NA	intron (NM_030953, intron 1 of 1)	intron (NM_030953, intron 1 of 1)	-1652	NM_014983	22993	Hs.719189	NM_014983	ENSG00000113716	HMGXB3	HMGX3|SMF	HMG-box containing 3	protein-coding	5.68508	8.05617	2.92589	156
453_UNT_peak_730	chr5	101790842	101791255	+	29	NA	Intergenic	MSTD|LTR|ERVL-MaLR	505501	NM_180991	353189	Hs.127648	NM_180991	ENSG00000173930	SLCO4C1	OATP-H|OATP-M1|OATP4C1|OATPX|PRO2176|SLC21A20	solute carrier organic anion transporter family member 4C1	protein-coding	5.68508	8.05617	2.92589	278
453_UNT_peak_440	chr19	51973006	51973306	+	29	NA	intron (NM_021632, intron 2 of 4)	AluY|SINE|Alu	13670	NM_021632	59348	Hs.407694	NM_021632	ENSG00000256683	ZNF350	ZBRK1|ZFQR	zinc finger protein 350	protein-coding	5.68508	8.05617	2.92589	104
453_UNT_peak_900	chr9	120063511	120063800	+	29	NA	Intergenic	AluSx|SINE|Alu	128595	NR_132393	106146149	Hs.638938	NR_132393	ENSG00000261432	LINC01613	n341773	long intergenic non-protein coding RNA 1613	ncRNA	5.68508	8.05617	2.92589	82
453_UNT_peak_897	chr9	87639149	87639604	+	29	NA	exon (NM_004938, exon 5 of 26)	exon (NM_004938, exon 5 of 26)	85922	NR_146781	100506897	Hs.656160	NR_146781	ENSG00000236709	DAPK1-IT1	-	DAPK1 intronic transcript 1	ncRNA	5.68508	8.05617	2.92589	183
453_UNT_peak_333	chr16	62491649	62491959	+	29	NA	Intergenic	L1MC3|LINE|L1	-454969	NM_001796	1006	Hs.368322	NM_001796	ENSG00000150394	CDH8	Nbla04261	cadherin 8	protein-coding	5.55371	8.08359	2.93157	260
453_UNT_peak_362	chr17	32417117	32417589	+	29	NA	Intergenic	AluJb|SINE|Alu	-27110	NM_001270482	5717	Hs.443379	NM_002815	ENSG00000108671	PSMD11	Rpn6|S9|p44.5	proteasome 26S subunit, non-ATPase 11	protein-coding	5.68508	8.05617	2.92589	25
453_UNT_peak_805	chr7	8211558	8211879	+	29	NA	intron (NM_001136020, intron 6 of 13)	intron (NM_001136020, intron 6 of 13)	50334	NM_001350829	3382	Hs.487561	NM_004968	ENSG00000003147	ICA1	ICA69|ICAp69	islet cell autoantigen 1	protein-coding	5.68508	8.05617	2.92589	230
453_UNT_peak_719	chr5	49666204	49666840	+	29	NA	Intergenic	(CATTC)n|Satellite|Satellite	774878	NM_198449	133418	Hs.561411	NM_198449	ENSG00000170571	EMB	GP70	embigin	protein-coding	1.54923	8.029	2.92589	300
453_UNT_peak_476	chr2	121464998	121465266	+	29	NA	intron (NM_001142273, intron 9 of 38)	L1PA3|LINE|L1	-65748	NR_023343	100151683	Hs.689638	NR_023343	ENSG00000264229	RNU4ATAC	MOPD1|RFMN|RNU4ATAC1|TALS|U4ATAC	RNA, U4atac small nuclear (U12-dependent splicing)	snRNA	5.68508	8.05617	2.92589	43
453_UNT_peak_264	chr14	103466739	103467072	+	29	NA	intron (NM_001128918, intron 10 of 17)	AluSp|SINE|Alu	55954	NM_001823	1152	Hs.173724	NM_001823	ENSG00000166165	CKB	B-CK|BCK|CKBB|CPK-B|HEL-211|HEL-S-29	creatine kinase B	protein-coding	5.59404	8.14802	2.9819	296
453_UNT_peak_465	chr2	80141440	80141739	+	29	NA	intron (NM_004389, intron 7 of 17)	intron (NM_004389, intron 7 of 17)	162773	NM_178839	347730	Hs.591580	NM_178839	ENSG00000162951	LRRTM1	-	leucine rich repeat transmembrane neuronal 1	protein-coding	5.68508	8.05617	2.92589	66
453_UNT_peak_408	chr19	5574619	5574919	+	29	NA	Intergenic	AluSq2|SINE|Alu	-6735	NR_027064	257000	Hs.515575	NM_153375	ENSG00000223573	TINCR	LINC00036|NCRNA00036|PLAC2|onco-lncRNA-16	TINCR ubiquitin domain containing	ncRNA	5.39126	8.10888	2.94882	277
453_UNT_peak_276	chr15	38795180	38795600	+	29	NA	Intergenic	Intergenic	98792	NM_207444	400359	Hs.448785	NM_207444	ENSG00000175779	LINC02694	C15orf53	long intergenic non-protein coding RNA 2694	ncRNA	5.68508	8.05617	2.92589	308
453_UNT_peak_781	chr6	61076565	61076887	+	29	NA	Intergenic	L1MA8|LINE|L1	-497377	NM_001190706	100463487		NM_001190706		MTRNR2L9	HN9	MT-RNR2 like 9	protein-coding	5.68508	8.05617	2.92589	79
453_UNT_peak_115	chr10	71115897	71116156	+	29	NA	Intergenic	MSTB-int|LTR|ERVL-MaLR	-96509	NM_170744	219699	Hs.522997	NM_170744	ENSG00000107731	UNC5B	UNC5H2|p53RDL1	unc-5 netrin receptor B	protein-coding	5.63984	7.98171	2.92589	126
453_UNT_peak_445	chr19	57353820	57354323	+	29	NA	intron (NM_020657, intron 2 of 2)	AluJr|SINE|Alu	2797	NM_020657	57343	Hs.287374	NM_020657	ENSG00000131845	ZNF304	-	zinc finger protein 304	protein-coding	5.68508	8.05617	2.92589	179
453_UNT_peak_282	chr15	53444840	53445212	+	29	NA	Intergenic	Intergenic	95826	NR_102336	256764	Hs.122125	NM_182758	ENSG00000166415	WDR72	AI2A3	WD repeat domain 72	protein-coding	5.68508	8.05617	2.92589	190
453_UNT_peak_94	chr10	11385073	11385353	+	29	NA	Intergenic	THE1B|LTR|ERVL-MaLR	-40539	NR_126062	414196	Hs.729598	NM_001012713		CELF2-AS1	C10orf31	CELF2 antisense RNA 1	ncRNA	5.68508	8.05617	2.92589	156
453_UNT_peak_498	chr2	207250546	207250885	+	29	NA	intron (NR_110283, intron 1 of 3)	intron (NR_110283, intron 1 of 3)	3601	NR_110283	101927865	Hs.574609	NR_110283		MYOSLID-AS1	-	MYOSLID antisense RNA 1	ncRNA	5.68508	8.05617	2.92589	147
453_UNT_peak_821	chr7	69341416	69341743	+	29	NA	Intergenic	Intergenic	256045	NR_148927	100507468	Hs.362492	NR_108105		CT66	-	cancer/testis associated transcript 66	ncRNA	5.68508	8.05617	2.92589	254
453_UNT_peak_775	chr6	48986700	48986956	+	29	NA	Intergenic	L1PB1|LINE|L1	476500	NM_000255	4594	Hs.485527	NM_000255	ENSG00000146085	MMUT	MCM|MUT	methylmalonyl-CoA mutase	protein-coding	5.50674	8.00868	2.92589	123
453_UNT_peak_766	chr6	28673703	28673957	+	29	NA	Intergenic	Intergenic	-19355	NR_135285	387055		NR_135285	ENSG00000235570	LINC00533	C6orf38|C6orf39	long intergenic non-protein coding RNA 533	ncRNA	5.68508	8.05617	2.92589	142
453_UNT_peak_634	chr3	139675353	139675634	+	29	NA	intron (NM_178177, intron 1 of 4)	intron (NM_178177, intron 1 of 4)	2557	NM_001320511	349565	Hs.208673	NM_178177	ENSG00000163864	NMNAT3	FKSG76|PNAT-3|PNAT3	nicotinamide nucleotide adenylyltransferase 3	protein-coding	5.68508	8.05617	2.92589	256
453_UNT_peak_394	chr18	43064878	43065152	+	29	NA	intron (NM_002930, intron 1 of 4)	AluSg|SINE|Alu	50677	NM_002930	6014	Hs.464985	NM_002930	ENSG00000152214	RIT2	RIBA|RIN|ROC2	Ras like without CAAX 2	protein-coding	5.50674	8.00868	2.92589	126
453_UNT_peak_753	chr6	4689460	4689741	+	29	NA	Intergenic	AluSx|SINE|Alu	-16559	NR_026590									5.55371	8.08359	2.93157	28
453_UNT_peak_732	chr5	113365424	113365739	+	29	NA	intron (NM_001085377, intron 2 of 18)	MSTA-int|LTR|ERVL-MaLR	69450	NM_032028	83942	Hs.519507	NM_032028	ENSG00000212122	TSSK1B	FKSG81|SPOGA4|STK22D|TSK1|TSSK1	testis specific serine kinase 1B	protein-coding	5.68508	8.05617	2.92589	148
453_UNT_peak_735	chr5	125365881	125366165	+	29	NA	intron (NR_109882, intron 5 of 5)	MLT1H1|LTR|ERVL-MaLR	-127238	NR_109887	101927460	Hs.407582	NR_109887	ENSG00000260192	LINC02240	-	long intergenic non-protein coding RNA 2240	ncRNA	5.68508	8.05617	2.92589	34
453_UNT_peak_846	chr7	158240523	158240973	+	29	NA	intron (NM_001308267, intron 2 of 21)	intron (NM_001308267, intron 2 of 21)	292065	NR_030325	693180		NR_030325	ENSG00000207637	MIR595	MIRN595|hsa-mir-595	microRNA 595	ncRNA	5.68508	8.05617	2.92589	224
453_UNT_peak_815	chr7	43084607	43084918	+	29	NA	Intergenic	MLT1H|LTR|ERVL-MaLR	-27837	NM_015052	23072	Hs.164453	NM_015052	ENSG00000002746	HECW1	NEDL1	HECT, C2 and WW domain containing E3 ubiquitin protein ligase 1	protein-coding	5.68508	8.05617	2.92589	213
453_UNT_peak_110	chr10	59337254	59337618	+	29	NA	intron (NM_001347843, intron 5 of 14)	intron (NM_001347843, intron 5 of 14)	25158	NM_001001971	220965	Hs.607594	NM_198215	ENSG00000148541	FAM13C	FAM13C1	family with sequence similarity 13 member C	protein-coding	5.68508	8.05617	2.92589	279
453_UNT_peak_32	chr1	93672257	93672563	+	29	NA	intron (NM_003567, intron 2 of 11)	intron (NM_003567, intron 2 of 11)	8960	NM_001261409	8412	Hs.36958	NM_003567	ENSG00000137936	BCAR3	AND-34|NSP2|SH2D3B	BCAR3 adaptor protein, NSP family member	protein-coding	5.68508	8.05617	2.92589	206
453_UNT_peak_101	chr10	28640460	28640767	+	28	NA	Intergenic	MSTB1|LTR|ERVL-MaLR	-36882	NM_012342	25805	Hs.533336	NM_012342	ENSG00000095739	BAMBI	NMA	BMP and activin membrane bound inhibitor	protein-coding	5.52331	7.79116	2.81945	118
453_UNT_peak_757	chr6	14024515	14024900	+	28	NA	Intergenic	Intergenic	-92549	NM_001251901	9308	Hs.595133	NM_004233	ENSG00000112149	CD83	BL11|HB15	CD83 molecule	protein-coding	5.52331	7.79116	2.81945	189
453_UNT_peak_428	chr19	32966177	32966456	+	28	NA	intron (NM_032816, intron 2 of 18)	intron (NM_032816, intron 2 of 18)	5713	NM_032816	84902	Hs.599703	NM_032816	ENSG00000121289	CEP89	CCDC123|CEP123	centrosomal protein 89	protein-coding	5.52331	7.79116	2.81945	118
453_UNT_peak_427	chr19	31591849	31592212	+	28	NA	promoter-TSS (NM_001205273)	promoter-TSS (NM_001205273)	-251	NM_001205273	100507527	Hs.432564	NM_001205273		THEG5	-	testis highly expressed protein 5	protein-coding	5.50435	7.76033	2.80118	35
453_UNT_peak_557	chr22	21242745	21243011	+	28	NA	intron (NM_001351304, intron 1 of 16)	intron (NM_001351304, intron 1 of 16)	34984	NM_001351304	728441	Hs.568255	NM_001351304	ENSG00000133475	GGT2	GGT|GGT 2	gamma-glutamyltransferase 2	protein-coding	5.58096	7.88522	2.89498	102
453_UNT_peak_327	chr16	51643208	51643579	+	28	NA	Intergenic	Intergenic	-119126	NR_110916	101927364	Hs.133120	NR_110916	ENSG00000260057	LINC01571	-	long intergenic non-protein coding RNA 1571	ncRNA	5.52331	7.79116	2.81945	170
453_UNT_peak_652	chr3	188128921	188129319	+	28	NA	Intergenic	MIRb|SINE|MIR	-24753	NM_001167672	4026	Hs.720220	NM_005578	ENSG00000145012	LPP	-	LIM domain containing preferred translocation partner in lipoma	protein-coding	5.25314	7.88912	2.89749	31
453_UNT_peak_20	chr1	47516352	47516642	+	28	NA	Intergenic	AluSx1|SINE|Alu	-79180	NR_126355	102724077	Hs.159718	NR_126355		LINC01389	-	long intergenic non-protein coding RNA 1389	ncRNA	5.52331	7.79116	2.81945	61
453_UNT_peak_65	chr1	172316933	172317323	+	28	NA	intron (NM_001350204, intron 17 of 20)	L1PA3|LINE|L1	-103560	NM_139240	92346	Hs.517991	NM_139240	ENSG00000180999	C1orf105	-	chromosome 1 open reading frame 105	protein-coding	5.52331	7.79116	2.81945	252
453_UNT_peak_11	chr1	28395815	28396107	+	28	NA	intron (NM_001350160, intron 2 of 14)	AluY|SINE|Alu	26407	NM_001048183	65979	Hs.225641	NM_023923	ENSG00000204138	PHACTR4	PPP1R124	phosphatase and actin regulator 4	protein-coding	5.52331	7.79116	2.81945	26
453_UNT_peak_416	chr19	10757944	10758198	+	28	NA	intron (NM_001005360, intron 1 of 20)	intron (NM_001005360, intron 1 of 20)	-22183	NR_039903	100616425		NR_039903	ENSG00000265879	MIR4748	mir-4748	microRNA 4748	ncRNA	5.18242	7.77654	2.81648	14
453_UNT_peak_759	chr6	18290206	18290478	+	28	NA	Intergenic	LTR78|LTR|ERV1	-25774	NM_001134709	7913	Hs.484813	NM_003472	ENSG00000124795	DEK	D6S231E	DEK proto-oncogene	protein-coding	5.50435	7.76033	2.80118	35
453_UNT_peak_768	chr6	32809760	32810158	+	28	NA	Intergenic	Charlie1a|DNA|hAT-Charlie	7089	NM_002120	3112	Hs.1802	NM_002120	ENSG00000241106	HLA-DOB	DOB|HLA_DOB	major histocompatibility complex, class II, DO beta	protein-coding	5.54239	7.82226	2.84296	335
453_UNT_peak_182	chr12	6870289	6870663	+	27	NA	TTS (NM_001146316)	TTS (NM_001146316)	2362	NM_001258026	7167	Hs.524219	NM_000365	ENSG00000111669	TPI1	HEL-S-49|TIM|TPI|TPID	triosephosphate isomerase 1	protein-coding	3.30595	7.70917	2.75815	121
453_UNT_peak_195	chr12	49764797	49765159	+	27	NA	TTS (NM_003217)	TTS (NM_003217)	23169	NM_001098576	7009	Hs.743965	NM_003217	ENSG00000139644	TMBIM6	BAXI1|BI-1|TEGT	transmembrane BAX inhibitor motif containing 6	protein-coding	5.48553	7.72975	2.77644	180
453_UNT_peak_882	chr8	141100418	141100836	+	27	NA	Intergenic	MLT1J|LTR|ERVL-MaLR	-27985	NM_014957	22898	Hs.18166	NM_014957	ENSG00000105339	DENND3	-	DENN domain containing 3	protein-coding	5.34007	7.74371	2.78747	20
453_UNT_peak_375	chr17	66508049	66508395	+	26	NA	intron (NM_002737, intron 3 of 16)	intron (NM_002737, intron 3 of 16)	-91368	NR_110822	101928001	Hs.650730	NR_110822		PRKCA-AS1	-	PRKCA antisense RNA 1	ncRNA	4.72763	7.63626	2.69102	197
453_UNT_peak_558	chr22	24977134	24977437	+	26	NA	Intergenic	Intergenic	-30590	NM_001001663	255349	Hs.329040	NM_001001663	ENSG00000206069	TMEM211	bA9F11.1	transmembrane protein 211	protein-coding	5.05981	7.58117	2.64349	99
453_UNT_peak_361	chr17	32256935	32257236	+	26	NA	Intergenic	Intergenic	-9091	NM_001330181	162494	Hs.655027	NM_138328	ENSG00000141314	RHBDL3	RHBDL4|VRHO	rhomboid like 3	protein-coding	5.42982	7.63949	2.69337	132
453_UNT_peak_214	chr12	111608513	111608844	+	26	NA	Intergenic	MER21B|LTR|ERVL	-9002	NR_132311	6311	Hs.76253	NM_002973	ENSG00000204842	ATXN2	ATX2|SCA2|TNRC13	ataxin 2	protein-coding	5.42982	7.63949	2.69337	3
453_UNT_peak_373	chr17	62792928	62793340	+	26	NA	intron (NM_001100875, intron 2 of 10)	(CAC)n|Simple_repeat|Simple_repeat	13519	NM_001100875	162333	Hs.665663	NM_152598	ENSG00000173838	MARCH10	MARCH-X|RNF190	membrane associated ring-CH-type finger 10	protein-coding	5.4115	7.60988	2.6688	84
453_UNT_peak_682	chr4	104114361	104114628	+	25	NA	Intergenic	THE1B-int|LTR|ERVL-MaLR	-376471	NR_125926	101929468	Hs.480435	NR_125926	ENSG00000245384	CXXC4-AS1	-	CXXC4 antisense RNA 1	ncRNA	5.33944	7.49377	2.56707	196
453_UNT_peak_112	chr10	69119737	69120040	+	25	NA	Intergenic	L1ME2z|LINE|L1	-4265	NM_004896	9559	Hs.499925	NM_004896	ENSG00000122958	VPS26A	HB58|Hbeta58|PEP8A|VPS26	VPS26, retromer complex component A	protein-coding	5.28664	7.40902	2.50694	153
453_UNT_peak_353	chr17	21848422	21848697	+	25	NA	Intergenic	MIR|SINE|MIR	156036	NM_001194958	100134444	Hs.200629	NM_001194958	ENSG00000260458	KCNJ18	KIR2.6|TTPP2	potassium voltage-gated channel subfamily J member 18	protein-coding	4.78618	7.43412	2.52433	135
453_UNT_peak_528	chr20	43416933	43417200	+	25	NA	Intergenic	L1M2c|LINE|L1	-40798	NM_006275	6431	Hs.684950	NM_006275	ENSG00000124193	SRSF6	B52|HEL-S-91|SFRS6|SRP55	serine and arginine rich splicing factor 6	protein-coding	5.33944	7.49377	2.56707	71
453_UNT_peak_654	chr3	195675567	195675881	+	25	NA	intron (NR_003265, intron 10 of 14)	intron (NR_003265, intron 10 of 14)	-12774	NR_122105	440993	Hs.708999	NM_001013714		MIR570HG	LINC00969	MIR570 host gene	ncRNA	4.32805	7.52403	2.592	80
453_UNT_peak_533	chr20	50226709	50227021	+	24	NA	Intergenic	Intergenic	-34796	NR_125739	101927559	Hs.442486	NR_125739	ENSG00000277449	CEBPB-AS1	-	CEBPB antisense RNA 1	ncRNA	4.8802	7.29435	2.40831	99
453_UNT_peak_819	chr7	56347611	56347934	+	24	NA	Intergenic	AluJo|SINE|Alu	100603	NR_029420	650226	Hs.448401	NR_029420		LOC650226	-	ankyrin repeat domain 26 pseudogene	pseudo	5.25202	7.35359	2.4584	246
453_UNT_peak_436	chr19	45487984	45488502	+	24	NA	intron (NM_206901, intron 5 of 6)	AluSz6|SINE|Alu	5002	NM_206901	6253	Hs.47517	NM_005619	ENSG00000125744	RTN2	NSP2|NSPL1|NSPLI|SPG12	reticulon 2	protein-coding	5.06417	7.30724	2.41864	444
453_UNT_peak_653	chr3	195627147	195627574	+	23	NA	Intergenic	Intergenic	24799	NR_136185	105374297	Hs.655175	NR_136185		LOC105374297	-	uncharacterized LOC105374297	ncRNA	4.63983	7.19331	2.33595	75
453_UNT_peak_298	chr16	3982596	3982876	+	23	NA	intron (NM_001116, intron 7 of 10)	L1M4|LINE|L1	-32292	NR_120311	102724927	Hs.364739	NR_120311	ENSG00000262185	LOC102724927	-	uncharacterized LOC102724927	ncRNA	5.15082	7.19216	2.33502	42
453_UNT_peak_562	chr22	31645997	31646293	+	23	NA	intron (NM_001326416, intron 3 of 10)	FLAM_C|SINE|Alu	-7642	NM_178022	23761	Hs.420559	NM_014338	ENSG00000241878	PISD	DJ858B16|PSD|PSDC|PSSC|dJ858B16.2	phosphatidylserine decarboxylase	protein-coding	5.02094	7.239	2.37023	258
453_UNT_peak_802	chr6	168932241	168932513	+	23	NA	intron (NR_136250, intron 3 of 3)	intron (NR_136250, intron 3 of 3)	32005	NR_136250	105378146	Hs.343631	NR_136248		LOC105378146	-	uncharacterized LOC105378146	ncRNA	4.34575	7.26794	2.38608	109
453_UNT_peak_928	chrX	133999063	133999347	+	22	NA	Intergenic	Intergenic	-13559	NM_001164618	2719	Hs.644108	NM_004484	ENSG00000147257	GPC3	DGSX|GTR2-2|MXR7|OCI-5|SDYS|SGB|SGBS|SGBS1	glypican 3	protein-coding	4.94199	7.11444	2.26797	42
453_UNT_peak_778	chr6	52568498	52568783	+	22	NA	intron (NM_012288, intron 1 of 10)	intron (NM_012288, intron 1 of 10)	8424	NM_012288	9697	Hs.520182	NM_012288	ENSG00000065308	TRAM2	-	translocation associated membrane protein 2	protein-coding	5.11795	7.1399	2.28973	16
453_UNT_peak_90	chr1	246953599	246954424	+	22	NA	intron (NM_001204221, intron 5 of 5)	intron (NM_001204221, intron 5 of 5)	-22033	NM_001323343	25909	Hs.300887	NM_015446	ENSG00000153207	AHCTF1	ELYS|MST108|MSTP108|TMBS62	AT-hook containing transcription factor 1	protein-coding	4.77132	7.11996	2.27309	805
453_UNT_peak_876	chr8	128033935	128034360	+	22	NA	intron (NR_003367, intron 5 of 8)	intron (NR_003367, intron 5 of 8)	-15005	NR_031612	100302175		NR_031612	ENSG00000221176	MIR1207	MIRN1207|hsa-mir-1207	microRNA 1207	ncRNA	4.96443	7.14983	2.29801	332
453_UNT_peak_457	chr2	38482154	38482538	+	22	NA	intron (NR_110259, intron 3 of 4)	intron (NR_110259, intron 3 of 4)	33394	NR_110259	101929596	Hs.537341	NR_110259		LINC02613	-	long intergenic non-protein coding RNA 2613	ncRNA	2.53767	7.07536	2.2521	351
453_UNT_peak_305	chr16	7933034	7933382	+	22	NA	Intergenic	Intergenic	600458	NM_145893	54715	Hs.459842	NM_018723	ENSG00000078328	RBFOX1	2BP1|A2BP1|FOX-1|FOX1|HRNBP1	RNA binding fox-1 homolog 1	protein-coding	5.04883	7.03026	2.21285	131
453_UNT_peak_422	chr19	17370013	17370313	+	22	NA	intron (NM_031310, intron 1 of 5)	L1MB7|LINE|L1	7186	NM_031310	83483	Hs.107125	NM_031310	ENSG00000130300	PLVAP	DIAR10|FELS|PV-1|PV1|gp68	plasmalemma vesicle associated protein	protein-coding	4.89555	7.04119	2.22013	159
453_UNT_peak_405	chr18	78499901	78500324	+	22	NA	Intergenic	Intergenic	-480163	NM_171999	27164	Hs.700557	NM_171999	ENSG00000256463	SALL3	ZNF796	spalt like transcription factor 3	protein-coding	5.04883	7.03026	2.21285	393
453_UNT_peak_314	chr16	24411724	24412018	+	22	NA	Intergenic	Intergenic	-127716	NM_032626	5930	Hs.188553	NM_006910	ENSG00000122257	RBBP6	MY038|P2P-R|PACT|RBQ-1|SNAMA	RB binding protein 6, ubiquitin ligase	protein-coding	5.04883	7.03026	2.21285	213
453_UNT_peak_377	chr17	69874830	69875249	+	22	NA	intron (NR_109972, intron 4 of 4)	L1MB7|LINE|L1	-86668	NR_110874	102723487	Hs.451409	NR_110874	ENSG00000237560	LINC01497	-	long intergenic non-protein coding RNA 1497	ncRNA	5.06942	7.06289	2.24014	322
453_UNT_peak_188	chr12	26578662	26578956	+	22	NA	exon (NM_002223, exon 34 of 57)	exon (NM_002223, exon 34 of 57)	254389	NM_002223	3709	Hs.512235	NM_002223	ENSG00000123104	ITPR2	ANHD|CFAP48|INSP3R2|IP3R2	inositol 1,4,5-trisphosphate receptor type 2	protein-coding	5.04883	7.03026	2.21285	27
453_UNT_peak_44	chr1	121747449	121747811	+	22	NA	Intergenic	ALR/Alpha|Satellite|centr	228518	NR_003955	647121	Hs.697682	NR_003955	ENSG00000231752	EMBP1	-	embigin pseudogene 1	pseudo	4.94199	7.11444	2.26797	67
453_UNT_peak_109	chr10	43267539	43267804	+	22	NA	promoter-TSS (NM_145313)	promoter-TSS (NM_145313)	-752	NM_145313	221002	Hs.125293	NM_145313	ENSG00000198915	RASGEF1A	CG4853	RasGEF domain family member 1A	protein-coding	5.04883	7.03026	2.21285	140
453_UNT_peak_8	chr1	20682718	20683039	+	22	NA	exon (NM_001122819, exon 11 of 15)	exon (NM_001122819, exon 11 of 15)	-21334	NM_005216	1650	Hs.523145	NM_005216	ENSG00000244038	DDOST	AGER1|CDG1R|GATD6|OKSWcl45|OST|OST48|WBP1	dolichyl-diphosphooligosaccharide--protein glycosyltransferase non-catalytic subunit	protein-coding	5.10167	7.11405	2.26797	244
453_UNT_peak_447	chr2	3214838	3215118	+	22	NA	intron (NM_001330531, intron 3 of 7)	MLT1A|LTR|ERVL-MaLR	-88952	NR_110228	101927554	Hs.638446	NR_110228	ENSG00000234423	LINC01250	-	long intergenic non-protein coding RNA 1250	ncRNA	5.04883	7.03026	2.21285	129
453_UNT_peak_673	chr4	76787026	76787284	+	22	NA	Intergenic	L1MA5|LINE|L1	110771	NM_001029870	345079	Hs.257292	NM_001029870	ENSG00000186212	SOWAHB	ANKRD56	sosondowah ankyrin repeat domain family member B	protein-coding	4.94199	7.11444	2.26797	33
453_UNT_peak_371	chr17	48861707	48861973	+	22	NA	intron (NM_005831, intron 11 of 12)	AluSx1|SINE|Alu	30852	NM_001261391	10241	Hs.514920	NM_005831	ENSG00000136436	CALCOCO2	NDP52	calcium binding and coiled-coil domain 2	protein-coding	5.06942	7.06289	2.24014	119
453_UNT_peak_867	chr8	80213083	80213398	+	22	NA	Intergenic	L2|LINE|L2	-28149	NR_049894	100847056		NR_049894	ENSG00000265588	MIR5708	-	microRNA 5708	ncRNA	4.94199	7.11444	2.26797	173
453_UNT_peak_921	chrX	67545623	67546098	+	22	NA	exon (NM_000044, exon 1 of 8)	exon (NM_000044, exon 1 of 8)	1237	NM_001348063	367	Hs.76704	NM_000044	ENSG00000169083	AR	AIS|AR8|DHTR|HUMARA|HYSP1|KD|NR3C4|SBMA|SMAX1|TFM	androgen receptor	protein-coding	4.94199	7.11444	2.26797	149
453_UNT_peak_25	chr1	69311144	69311404	+	21	NA	Intergenic	L1PA8A|LINE|L1	-121981	NR_147164	105378788	Hs.164441	NR_147164	ENSG00000229639	LINC01758	-	long intergenic non-protein coding RNA 1758	ncRNA	5.11657	6.93324	2.16506	44
453_UNT_peak_303	chr16	7377298	7377691	+	21	NA	intron (NM_145891, intron 1 of 12)	intron (NM_145891, intron 1 of 12)	44744	NM_145893	54715	Hs.459842	NM_018723	ENSG00000078328	RBFOX1	2BP1|A2BP1|FOX-1|FOX1|HRNBP1	RNA binding fox-1 homolog 1	protein-coding	5.07585	6.86671	2.16506	252
453_UNT_peak_645	chr3	174620240	174620579	+	21	NA	Intergenic	MER119|DNA|hAT-Charlie	-238912	NM_207015	254827	Hs.565848	NM_207015	ENSG00000177694	NAALADL2	-	N-acetylated alpha-linked acidic dipeptidase like 2	protein-coding	5.11657	6.93324	2.16506	158
453_UNT_peak_582	chr3	9059192	9059459	+	21	NA	intron (NM_001033117, intron 6 of 21)	intron (NM_001033117, intron 6 of 21)	-95850	NM_020165	56852	Hs.375684	NM_020165	ENSG00000070950	RAD18	RNF73	RAD18 E3 ubiquitin protein ligase	protein-coding	5.11657	6.93324	2.16506	167
453_UNT_peak_923	chrX	107077065	107077337	+	21	NA	intron (NR_136730, intron 6 of 7)	AluSq2|SINE|Alu	41384	NR_136732	55285	Hs.139053	NM_018301	ENSG00000089682	RBM41	-	RNA binding motif protein 41	protein-coding	5.11657	6.93324	2.16506	98
453_UNT_peak_253	chr14	70372622	70372979	+	21	NA	3' UTR (NM_018373, exon 4 of 4)	3' UTR (NM_018373, exon 4 of 4)	-13069	NM_001204090	51241	Hs.709581	NM_016468	ENSG00000133983	COX16	C14orf112|HSPC203|hCOX16	cytochrome c oxidase assembly factor COX16	protein-coding	4.98815	6.72429	2.16506	252
453_UNT_peak_593	chr3	45954084	45954454	+	21	NA	intron (NM_024513, intron 14 of 17)	MER30|DNA|hAT-Charlie	10788	NM_006564	10663	Hs.34526	NM_006564	ENSG00000172215	CXCR6	BONZO|CD186|STRL33|TYMSTR	C-X-C motif chemokine receptor 6	protein-coding	4.97098	6.69653	2.16394	253
453_UNT_peak_504	chr2	229944393	229944646	+	21	NA	intron (NM_174899, intron 1 of 3)	intron (NM_174899, intron 1 of 3)	-21339	NM_001348335	9320	Hs.572642	NM_004238	ENSG00000153827	TRIP12	MRD49|TRIP-12|ULF	thyroid hormone receptor interactor 12	protein-coding	5.11657	6.93324	2.16506	123
453_UNT_peak_883	chr9	2156089	2156432	+	21	NA	intron (NM_001289397, intron 27 of 32)	intron (NM_001289397, intron 27 of 32)	-1420	NM_001289398	6595	Hs.298990	NM_003070	ENSG00000080503	SMARCA2	BAF190|BRM|NCBRS|SNF2|SNF2L2|SNF2LA|SWI2|Sth1p|hBRM|hSNF2a	SWI/SNF related, matrix associated, actin dependent regulator of chromatin, subfamily a, member 2	protein-coding	5.11657	6.93324	2.16506	212
453_UNT_peak_495	chr2	201376063	201376337	+	21	NA	Intergenic	L1PA16|LINE|L1	-18802	NM_139163	130540	Hs.107944	NM_139163	ENSG00000155749	FLACC1	ALS2CR12	flagellum associated containing coiled-coil domains 1	protein-coding	5.11657	6.93324	2.16506	170
453_UNT_peak_302	chr16	6419157	6419733	+	21	NA	intron (NM_001308117, intron 2 of 15)	intron (NM_001308117, intron 2 of 15)	-354364	NM_001142334	54715	Hs.459842	NM_018723	ENSG00000078328	RBFOX1	2BP1|A2BP1|FOX-1|FOX1|HRNBP1	RNA binding fox-1 homolog 1	protein-coding	5.11657	6.93324	2.16506	503
453_UNT_peak_703	chr5	7361935	7362241	+	21	NA	Intergenic	Intergenic	-14111	NR_134277	101929261	Hs.308202	NR_134277	ENSG00000250668	LINC02123	-	long intergenic non-protein coding RNA 2123	ncRNA	5.11657	6.93324	2.16506	37
453_UNT_peak_697	chr4	177014648	177014902	+	21	NA	Intergenic	MER33|DNA|hAT-Charlie	139073	NR_149104	105377556		NR_149104	ENSG00000250263	LINC02509	-	long intergenic non-protein coding RNA 2509	ncRNA	5.11657	6.93324	2.16506	231
453_UNT_peak_157	chr11	94548017	94548288	+	21	NA	3' UTR (NM_002033, exon 1 of 1)	3' UTR (NM_002033, exon 1 of 1)	4301	NM_002033	2526	Hs.390420	NM_002033	ENSG00000196371	FUT4	CD15|ELFT|FCT3A|FUC-TIV|FUTIV|LeX|SSEA-1	fucosyltransferase 4	protein-coding	5.11657	6.93324	2.16506	106
453_UNT_peak_234	chr13	38745007	38745297	+	21	NA	intron (NM_207361, intron 2 of 23)	intron (NM_207361, intron 2 of 23)	58116	NM_207361	341640	Hs.253994	NM_207361	ENSG00000150893	FREM2	CRYPTOP|FRASRS2	FRAS1 related extracellular matrix 2	protein-coding	4.93697	6.64169	2.1294	58
453_UNT_peak_720	chr5	52971845	52972255	+	21	NA	Intergenic	L1PA5|LINE|L1	-17276	NR_073104	3673	Hs.482077	NM_002203	ENSG00000164171	ITGA2	BR|CD49B|GPIa|HPA-5|VLA-2|VLAA2	integrin subunit alpha 2	protein-coding	5.11657	6.93324	2.16506	366
453_UNT_peak_261	chr14	101200394	101200660	+	21	NA	Intergenic	Intergenic	79671	NR_146490	101929422		NR_146490	ENSG00000259004	LINC02285	-	long intergenic non-protein coding RNA 2285	ncRNA	4.78224	6.61014	2.10616	153
453_UNT_peak_785	chr6	81871361	81871647	+	21	NA	intron (NR_149135, intron 3 of 3)	L1PA7|LINE|L1	-57312	NR_126363	101928770	Hs.586239	NR_126363	ENSG00000224995	LINC01526	Lnc-FAM46A-1	long intergenic non-protein coding RNA 1526	ncRNA	5.11657	6.93324	2.16506	244
453_UNT_peak_783	chr6	68589965	68590296	+	21	NA	Intergenic	THE1-int|LTR|ERVL-MaLR	44194	NR_125872	101928307	Hs.535825	NR_125872	ENSG00000230910	LOC101928307	-	uncharacterized LOC101928307	ncRNA	5.11657	6.93324	2.16506	71
453_UNT_peak_244	chr14	30106651	30107008	+	21	NA	Intergenic	Intergenic	-179087	NM_001330069	5587	Hs.508999	NM_002742	ENSG00000184304	PRKD1	CHDED|PKC-MU|PKCM|PKD|PRKCM	protein kinase D1	protein-coding	5.0404	6.80901	2.16506	81
453_UNT_peak_922	chrX	82796129	82796487	+	21	NA	Intergenic	ERVL-B4-int|LTR|ERVL	-711953	NM_000307	5456	Hs.2229	NM_000307	ENSG00000196767	POU3F4	BRAIN-4|BRN-4|BRN4|DFN3|DFNX2|OCT-9|OTF-9|OTF9	POU class 3 homeobox 4	protein-coding	5.11657	6.93324	2.16506	33
453_UNT_peak_709	chr5	27006216	27006489	+	21	NA	intron (NM_016279, intron 1 of 11)	LTR33|LTR|ERVL	32230	NM_016279	1007	Hs.272212	NM_016279	ENSG00000113100	CDH9	-	cadherin 9	protein-coding	5.11657	6.93324	2.16506	137
453_UNT_peak_306	chr16	8309329	8309689	+	21	NA	Intergenic	Intergenic	280329	NM_001146336	283953	Hs.150849	NM_001146336	ENSG00000232258	TMEM114	-	transmembrane protein 114	protein-coding	5.11657	6.93324	2.16506	158
453_UNT_peak_399	chr18	55378671	55378951	+	21	NA	intron (NM_001348217, intron 5 of 18)	intron (NM_001348217, intron 5 of 18)	23166	NM_001330605	6925	Hs.605153	NM_003199	ENSG00000196628	TCF4	E2-2|FECD3|ITF-2|ITF2|PTHS|SEF-2|SEF2|SEF2-1|SEF2-1A|SEF2-1B|SEF2-1D|TCF-4|bHLHb19	transcription factor 4	protein-coding	5.11657	6.93324	2.16506	59
453_UNT_peak_137	chr11	35627676	35628009	+	21	NA	Intergenic	L1MEd|LINE|L1	9655	NM_014344	24147	Hs.39384	NM_014344	ENSG00000179431	FJX1	-	four-jointed box kinase 1	protein-coding	5.0404	6.80901	2.16506	235
453_UNT_peak_531	chr20	46231274	46231668	+	21	NA	intron (NM_021248, intron 3 of 11)	intron (NM_021248, intron 3 of 11)	77027	NM_021248	64405	Hs.472861	NM_021248	ENSG00000149654	CDH22	C20orf25|dJ998H6.1	cadherin 22	protein-coding	4.8254	6.67791	2.15945	37
453_UNT_peak_62	chr1	163163689	163163950	+	21	NA	intron (NR_110699, intron 2 of 3)	intron (NR_110699, intron 2 of 3)	2144	NR_110699	101928404	Hs.683933	NR_110699	ENSG00000232892	LOC101928404	-	uncharacterized LOC101928404	ncRNA	5.11657	6.93324	2.16506	69
453_UNT_peak_111	chr10	62828914	62829196	+	21	NA	Intergenic	Intergenic	-9888	NM_001136178	1959	Hs.1395	NM_000399	ENSG00000122877	EGR2	AT591|CHN1|CMT1D|CMT4E|KROX20	early growth response 2	protein-coding	5.11657	6.93324	2.16506	158
453_UNT_peak_866	chr8	77816233	77816570	+	21	NA	Intergenic	ERV3-16A3_I-int|LTR|ERVL	365704	NR_125830	102724874	Hs.571511	NR_125830		LOC102724874	-	uncharacterized LOC102724874	ncRNA	5.11657	6.93324	2.16506	175
453_UNT_peak_57	chr1	151675987	151676291	+	21	NA	intron (NM_030918, intron 7 of 11)	L1M5|LINE|L1	40177	NM_001172648	11189	Hs.26047	NM_007185	ENSG00000159409	CELF3	BRUNOL1|CAGH4|ERDA4|ETR-1|TNRC4	CUGBP Elav-like family member 3	protein-coding	4.85461	6.72383	2.16506	217
453_UNT_peak_916	chrX	48013991	48014298	+	21	NA	Intergenic	L1ME3A|LINE|L1	6403	NM_001079900	729201	Hs.319319	NM_001079900	ENSG00000171478	SPACA5B	LYZL5B	sperm acrosome associated 5B	protein-coding	5.11657	6.93324	2.16506	53
453_UNT_peak_349	chr17	17073242	17073554	+	21	NA	intron (NM_201274, intron 1 of 23)	intron (NM_201274, intron 1 of 23)	30638	NM_015134	23164	Hs.462341	NM_015134	ENSG00000133030	MPRIP	M-RIP|MRIP|RHOIP3|RIP3|p116Rip	myosin phosphatase Rho interacting protein	protein-coding	5.00545	6.75229	2.16506	20
453_UNT_peak_613	chr3	94477158	94477466	+	21	NA	Intergenic	L1PA8|LINE|L1	-414089	NM_001195643	200895	Hs.718516	NM_176815	ENSG00000178700	DHFR2	DHFRL1|DHFRP4	dihydrofolate reductase 2	protein-coding	5.11657	6.93324	2.16506	121
453_UNT_peak_935	chrY	11297469	11297816	+	21	NA	Intergenic	(ATTCC)n|Simple_repeat|Simple_repeat	1123948	NR_033667	352887	Hs.546221	NR_033667	ENSG00000206159	GYG2P1	GYG2P	glycogenin 2 pseudogene 1	pseudo	2.00685	6.89504	2.16506	31
453_UNT_peak_853	chr8	27469139	27469510	+	21	NA	intron (NM_001347705, intron 4 of 6)	intron (NM_001347705, intron 4 of 6)	9972	NM_001347707	1135	Hs.57718	NM_000742	ENSG00000120903	CHRNA2	-	cholinergic receptor nicotinic alpha 2 subunit	protein-coding	5.11657	6.93324	2.16506	177
453_UNT_peak_552	chr21	44596103	44596366	+	21	NA	intron (NM_144991, intron 1 of 11)	MLT1F2|LTR|ERVL-MaLR	-3729	NM_198688	386674	Hs.689666	NM_198688	ENSG00000188155	KRTAP10-6	KAP10.6|KAP18.6|KRTAP18-6|KRTAP18.6	keratin associated protein 10-6	protein-coding	5.11657	6.93324	2.16506	50
453_UNT_peak_605	chr3	67124990	67125250	+	21	NA	Intergenic	L1MEc|LINE|L1	-100344	NR_036234	100422941		NR_036234	ENSG00000283298	MIR4272	-	microRNA 4272	ncRNA	5.11657	6.93324	2.16506	231
453_UNT_peak_489	chr2	164031790	164032109	+	21	NA	Intergenic	Intergenic	-295942	NM_018086	55137	Hs.593650	NM_018086	ENSG00000182263	FIGN	-	fidgetin, microtubule severing factor	protein-coding	5.11657	6.93324	2.16506	162
453_UNT_peak_102	chr10	28798674	28798969	+	21	NA	intron (NR_120652, intron 2 of 3)	intron (NR_120652, intron 2 of 3)	-2771	NR_038375	100507605	Hs.119207	NR_038374	ENSG00000235824	LINC00837	-	long intergenic non-protein coding RNA 837	ncRNA	5.11657	6.93324	2.16506	190
453_UNT_peak_425	chr19	28058366	28058877	+	21	NA	Intergenic	Intergenic	-264681	NR_027301	148189	Hs.706547	NR_027301	ENSG00000261824	LINC00662	-	long intergenic non-protein coding RNA 662	ncRNA	5.11657	6.93324	2.16506	42
453_UNT_peak_581	chr3	7648756	7649085	+	21	NA	intron (NM_181874, intron 8 of 10)	intron (NM_181874, intron 8 of 10)	-113636	NR_046606	100873937	Hs.570608	NR_046606	ENSG00000236202	GRM7-AS1	-	GRM7 antisense RNA 1	ncRNA	5.11657	6.93324	2.16506	257
453_UNT_peak_484	chr2	156217160	156217497	+	21	NA	intron (NR_110250, intron 1 of 3)	L1PA14|LINE|L1	37603	NR_110249	101929378	Hs.171192	NR_110249	ENSG00000226383	LINC01876	-	long intergenic non-protein coding RNA 1876	ncRNA	4.97098	6.69653	2.16394	311
453_UNT_peak_860	chr8	60863357	60863749	+	21	NA	intron (NM_001316690, intron 4 of 4)	L1ME1|LINE|L1	104195	NR_034003	100130298	Hs.636194	NR_034003		LOC100130298	-	hCG1816373-like	ncRNA	5.11657	6.93324	2.16506	350
453_UNT_peak_229	chr13	31682840	31683396	+	21	NA	Intergenic	Intergenic	-56424	NM_001166058	122042	Hs.680763	NM_130806	ENSG00000133105	RXFP2	GPR106|GREAT|INSL3R|LGR8|LGR8.1|RXFPR2	relaxin family peptide receptor 2	protein-coding	5.00545	6.75229	2.16506	273
453_UNT_peak_910	chr9	136459324	136459607	+	21	NA	exon (NM_014866, exon 16 of 32)	exon (NM_014866, exon 16 of 32)	-19643	NM_019892	56623	Hs.120998	NM_019892	ENSG00000148384	INPP5E	CORS1|CPD4|JBTS1|MORMS|PPI5PIV|pharbin	inositol polyphosphate-5-phosphatase E	protein-coding	4.66267	6.67377	2.15641	275
453_UNT_peak_369	chr17	44813763	44814049	+	21	NA	intron (NM_001080383, intron 1 of 2)	intron (NM_001080383, intron 1 of 2)	16333	NM_005497	10052	Hs.712052	NM_005497	ENSG00000182963	GJC1	CX45|GJA7	gap junction protein gamma 1	protein-coding	5.11657	6.93324	2.16506	32
453_UNT_peak_544	chr21	14999594	14999913	+	21	NA	intron (NM_003489, intron 3 of 3)	intron (NM_003489, intron 3 of 3)	65052	NM_003489	8204	Hs.155017	NM_003489	ENSG00000180530	NRIP1	CAKUT3|RIP140	nuclear receptor interacting protein 1	protein-coding	5.11657	6.93324	2.16506	47
453_UNT_peak_126	chr10	119359612	119359883	+	21	NA	intron (NM_005308, intron 2 of 15)	intron (NM_005308, intron 2 of 15)	-18225	NR_039829	100616398		NR_039829	ENSG00000265719	MIR4681	-	microRNA 4681	ncRNA	4.75055	6.81247	2.16506	185
453_UNT_peak_267	chr15	22831961	22832218	+	21	NA	Intergenic	AluSp|SINE|Alu	-6552	NM_030922	81614	Hs.591003	NM_030922	ENSG00000140157	NIPA2	SLC57A2	NIPA magnesium transporter 2	protein-coding	5.11657	6.93324	2.16506	210
453_UNT_peak_193	chr12	46836700	46836970	+	21	NA	Intergenic	L1MA4|LINE|L1	-10838	NM_018018	55089	Hs.446077	NM_018018	ENSG00000139209	SLC38A4	ATA3|NAT3|PAAT|SNAT4	solute carrier family 38 member 4	protein-coding	5.11657	6.93324	2.16506	248
453_UNT_peak_34	chr1	100292253	100292555	+	21	NA	3' UTR (NM_003729, exon 11 of 11)	3' UTR (NM_003729, exon 11 of 11)	11163	NR_030279	693138		NR_030279	ENSG00000207750	MIR553	MIRN553|hsa-mir-553	microRNA 553	ncRNA	5.11657	6.93324	2.16506	248
453_UNT_peak_131	chr10	125175120	125175456	+	21	NA	Intergenic	Intergenic	-14227	NM_001083914	1488	Hs.501345	NM_001329	ENSG00000175029	CTBP2	-	C-terminal binding protein 2	protein-coding	5.00545	6.75229	2.16506	162
453_UNT_peak_823	chr7	71753446	71753777	+	21	NA	Intergenic	FLAM_A|SINE|Alu	-445841	NR_037477	100500836		NR_037477	ENSG00000265878	MIR3914-1	-	microRNA 3914-1	ncRNA	5.11657	6.93324	2.16506	138
453_UNT_peak_23	chr1	58825708	58826026	+	21	NA	intron (NR_108106, intron 1 of 1)	intron (NR_108106, intron 1 of 1)	40716	NR_034015	100131060	Hs.680604	NR_034014	ENSG00000234807	LINC01135	-	long intergenic non-protein coding RNA 1135	ncRNA	5.11657	6.93324	2.16506	231
453_UNT_peak_918	chrX	54464963	54465219	+	21	NA	intron (NM_004463, intron 8 of 17)	intron (NM_004463, intron 8 of 17)	24716	NM_001346789	90121	Hs.522662	NM_058163	ENSG00000158526	TSR2	DBA14|DT1P1A10|WGG1	TSR2 ribosome maturation factor	protein-coding	5.1118	6.92543	2.16506	195
453_UNT_peak_706	chr5	11189312	11189675	+	21	NA	intron (NR_109988, intron 9 of 21)	Tigger2a|DNA|TcMar-Tigger	399424	NM_001288715	1501	Hs.314543	NM_001332	ENSG00000169862	CTNND2	GT24|NPRAP	catenin delta 2	protein-coding	5.11657	6.93324	2.16506	209
453_UNT_peak_165	chr11	120190616	120190929	+	21	NA	Intergenic	Intergenic	-20203	NM_178507	220323	Hs.445081	NM_178507	ENSG00000184232	OAF	NS5ATP13TP2	out at first homolog	protein-coding	4.95969	6.88936	2.16506	243
453_UNT_peak_209	chr12	82851490	82851759	+	21	NA	intron (NM_001320321, intron 1 of 10)	intron (NM_001320321, intron 1 of 10)	164469	NM_001320322	160335	Hs.577775	NM_152588	ENSG00000179104	TMTC2	IBDBP1	transmembrane O-mannosyltransferase targeting cadherins 2	protein-coding	4.97098	6.69653	2.16394	204
453_UNT_peak_222	chr13	20934278	20934548	+	21	NA	Intergenic	AluSx1|SINE|Alu	15015	NR_104058	101930748	Hs.637638	NR_104058	ENSG00000233780	LINC00367	-	long intergenic non-protein coding RNA 367	ncRNA	5.07585	6.86671	2.16506	174
453_UNT_peak_850	chr8	16036653	16036980	+	21	NA	Intergenic	L2a|LINE|L2	155975	NM_138716	4481	Hs.147635	NM_002445	ENSG00000038945	MSR1	CD204|SCARA1|SR-A|SR-AI|SR-AII|SR-AIII|SRA|phSR1|phSR2	macrophage scavenger receptor 1	protein-coding	5.11657	6.93324	2.16506	307
453_UNT_peak_780	chr6	59796909	59797223	+	21	NA	Intergenic	ALR/Alpha|Satellite|centr	-1777037	NM_001190706	100463487		NM_001190706		MTRNR2L9	HN9	MT-RNR2 like 9	protein-coding	5.11657	6.93324	2.16506	166
453_UNT_peak_848	chr8	7766602	7766935	+	21	NA	Intergenic	Intergenic	-2816	NR_046351	441328	Hs.694406	NM_001164447		FAM90A10P	FAM90A10	putative protein FAM90A10	pseudo	2.8111	6.7257	2.16506	208
453_UNT_peak_899	chr9	119284773	119285136	+	21	NA	intron (NM_014618, intron 2 of 7)	intron (NM_014618, intron 2 of 7)	84507	NM_014618	1620	Hs.532316	NM_014618	ENSG00000078725	BRINP1	DBC1|DBCCR1|FAM5A	BMP/retinoic acid inducible neural specific 1	protein-coding	5.11657	6.93324	2.16506	9
453_UNT_peak_389	chr18	13926446	13926835	+	21	NA	Intergenic	Intergenic	-10933	NM_001291911	4158	Hs.248144	NM_000529	ENSG00000185231	MC2R	ACTHR	melanocortin 2 receptor	protein-coding	5.11657	6.93324	2.16506	265
453_UNT_peak_71	chr1	179617470	179618012	+	21	NA	intron (NM_001199092, intron 1 of 13)	intron (NM_001199092, intron 1 of 13)	11514	NM_001199092	163589	Hs.197354	NM_173533	ENSG00000162782	TDRD5	TUDOR3	tudor domain containing 5	protein-coding	5.11657	6.93324	2.16506	320
453_UNT_peak_863	chr8	73317443	73317696	+	21	NA	intron (NR_125388, intron 4 of 5)	intron (NR_125388, intron 4 of 5)	22967	NM_172037	157506	Hs.244940	NM_172037	ENSG00000121039	RDH10	SDR16C4	retinol dehydrogenase 10	protein-coding	5.00613	6.96271	2.18034	167
453_UNT_peak_140	chr11	56073951	56074225	+	21	NA	Intergenic	Intergenic	-19220	NM_001003750	120586	Hs.554524	NM_001003750	ENSG00000172154	OR8I2	OR11-170	olfactory receptor family 8 subfamily I member 2	protein-coding	5.00613	6.96271	2.18034	22
453_UNT_peak_330	chr16	59340905	59341194	+	21	NA	Intergenic	Intergenic	414142	NR_028471	644649	Hs.250392	NR_028471		APOOP5	-	apolipoprotein O pseudogene 5	pseudo	5.11657	6.93324	2.16506	76
453_UNT_peak_313	chr16	20044866	20045133	+	21	NA	intron (NM_001002911, intron 1 of 1)	AluSx1|SINE|Alu	28779	NM_001318483	124274	Hs.446875	NM_001002911	ENSG00000180269	GPR139	GPRg1|PGR3	G protein-coupled receptor 139	protein-coding	5.09376	6.89594	2.16506	18
453_UNT_peak_852	chr8	24526265	24526647	+	21	NA	intron (NR_125808, intron 1 of 5)	intron (NR_125808, intron 1 of 5)	-11588	NR_125809	101929315	Hs.125562	NR_125809	ENSG00000253643	LOC101929315	-	uncharacterized LOC101929315	ncRNA	5.11657	6.93324	2.16506	83
453_UNT_peak_855	chr8	37924346	37924631	+	21	NA	Intergenic	L1M4|LINE|L1	15641	NM_152413	137362	Hs.380740	NM_152413	ENSG00000169154	GOT1L1	-	glutamic-oxaloacetic transaminase 1 like 1	protein-coding	5.11657	6.93324	2.16506	223
453_UNT_peak_206	chr12	72784971	72785240	+	21	NA	Intergenic	Intergenic	-374085	NR_110130	101928137	Hs.694666	NR_110130	ENSG00000258123	LINC02444	-	long intergenic non-protein coding RNA 2444	ncRNA	5.11657	6.93324	2.16506	240
453_UNT_peak_68	chr1	177096845	177097133	+	21	NA	intron (NM_207108, intron 1 of 21)	MLT1A0|LTR|ERVL-MaLR	-67544	NR_030163	574441		NR_030163	ENSG00000202609	MIR488	MIRN488|hsa-mir-488|mir-488	microRNA 488	ncRNA	5.11657	6.93324	2.16506	205
453_UNT_peak_73	chr1	180510006	180510302	+	21	NA	Intergenic	L1PB3|LINE|L1	-7267	NM_032360	84320	Hs.200051	NM_032360	ENSG00000230124	ACBD6	-	acyl-CoA binding domain containing 6	protein-coding	4.88418	6.77034	2.16506	265
453_UNT_peak_89	chr1	245728026	245728368	+	21	NA	Intergenic	L1PA11|LINE|L1	-493680	NR_151721	111216275	Hs.663694	NR_151721	ENSG00000232192	KIF26B-AS1	-	KIF26B antisense RNA 1	ncRNA	4.63816	6.63506	2.12552	163
453_UNT_peak_323	chr16	46400119	46400648	+	21	NA	Intergenic	Intergenic	168714	NR_026556	124149	Hs.97414	NM_001004299		ANKRD26P1	-	ankyrin repeat domain 26 pseudogene 1	pseudo	1.35951	6.97057	2.18802	14
453_UNT_peak_19	chr1	46068566	46068862	+	21	NA	intron (NM_001328654, intron 1 of 7)	L2a|LINE|L2	61959	NM_001328651	8503	Hs.655387	NM_003629	ENSG00000117461	PIK3R3	p55|p55-GAMMA|p55PIK	phosphoinositide-3-kinase regulatory subunit 3	protein-coding	5.11657	6.93324	2.16506	163
453_UNT_peak_879	chr8	134505414	134505701	+	21	NA	intron (NM_001174158, intron 13 of 13)	MLT1D|LTR|ERVL-MaLR	-92514	NR_002438	594840	Hs.626298	NR_002438	ENSG00000248492	ZFAT-AS1	NCRNA00070|SAS-ZFAT|ZFAT-AS|ZFATAS	ZFAT antisense RNA 1	ncRNA	4.92015	6.61461	2.10763	102
453_UNT_peak_118	chr10	80080611	80080914	+	21	NA	intron (NM_001270374, intron 1 of 4)	AluJb|SINE|Alu	1517	NM_001270374	80195	Hs.169982	NM_025125	ENSG00000133678	TMEM254	C10orf57|bA369J21.6	transmembrane protein 254	protein-coding	5.11657	6.93324	2.16506	131
453_UNT_peak_168	chr11	123414735	123415115	+	21	NA	Intergenic	Intergenic	-15538	NM_001354837	57476	Hs.144725	NM_020716	ENSG00000023171	GRAMD1B	LINC01059	GRAM domain containing 1B	protein-coding	5.11657	6.93324	2.16506	116
453_UNT_peak_391	chr18	28152569	28152902	+	21	NA	intron (NM_001792, intron 1 of 15)	L2c|LINE|L2	24711	NM_001792	1000	Hs.464829	NM_001792	ENSG00000170558	CDH2	CD325|CDHN|CDw325|NCAD	cadherin 2	protein-coding	5.0404	6.80901	2.16506	147
453_UNT_peak_403	chr18	70282675	70282928	+	21	NA	Intergenic	L2c|LINE|L2	-6100	NM_004232	9306	Hs.44439	NM_004232	ENSG00000170677	SOCS6	CIS-4|CIS4|HSPC060|SOCS-4|SOCS-6|SOCS4|SSI4|STAI4|STATI4	suppressor of cytokine signaling 6	protein-coding	5.05807	6.83774	2.16506	203
453_UNT_peak_100	chr10	25691514	25691767	+	21	NA	intron (NR_108067, intron 2 of 4)	intron (NR_108067, intron 2 of 4)	39928	NR_108068	101929052	Hs.128298	NR_108067	ENSG00000280809	LINC00836	-	long intergenic non-protein coding RNA 836	ncRNA	5.11657	6.93324	2.16506	166
453_UNT_peak_694	chr4	164496449	164496850	+	21	NA	Intergenic	L1M3e|LINE|L1	-113394	NM_001166373	55016	Hs.592804	NM_017923	ENSG00000145416	MARCH1	MARCH-I|RNF171	membrane associated ring-CH-type finger 1	protein-coding	5.11657	6.93324	2.16506	27
453_UNT_peak_454	chr2	13079842	13080197	+	21	NA	Intergenic	Intergenic	-73006	NR_038434	100506474	Hs.242196	NR_038434	ENSG00000225649	LOC100506474	-	uncharacterized LOC100506474	ncRNA	5.11657	6.93324	2.16506	180
453_UNT_peak_388	chr18	11795388	11795675	+	21	NA	intron (NM_182978, intron 4 of 11)	intron (NM_182978, intron 4 of 11)	44059	NM_001261443	2774	Hs.136295	NM_002071	ENSG00000141404	GNAL	DYT25	G protein subunit alpha L	protein-coding	5.11657	6.93324	2.16506	7
453_UNT_peak_692	chr4	154012459	154012804	+	21	NA	Intergenic	Intergenic	-223555	NM_003013	6423	Hs.481022	NM_003013	ENSG00000145423	SFRP2	FRP-2|SARP1|SDF-5	secreted frizzled related protein 2	protein-coding	5.11657	6.93324	2.16506	255
453_UNT_peak_142	chr11	63472930	63473193	+	21	NA	intron (NM_001146729, intron 3 of 5)	AluSz6|SINE|Alu	18147	NM_001146728	117245	Hs.410316	NM_054108	ENSG00000168004	PLAAT5	HRASLS5|HRLP5|HRSL5|PLAAT-5|RLP1|iNAT	phospholipase A and acyltransferase 5	protein-coding	5.11657	6.93324	2.16506	118
453_UNT_peak_523	chr20	30009977	30010343	+	21	NA	Intergenic	ALR/Alpha|Satellite|centr	-129697	NR_039688	100616184		NR_039688	ENSG00000276029	MIR4477A	-	microRNA 4477a	ncRNA	5.11657	6.93324	2.16506	181
453_UNT_peak_268	chr15	24927972	24928306	+	21	NA	intron (NM_001349461, intron 4 of 12)	L1MA5|LINE|L1	-26754	NM_001349463	6638	Hs.564847	NM_003097	ENSG00000128739	SNRPN	HCERN3|PWCR|RT-LI|SM-D|SMN|SNRNP-N|SNURF-SNRPN|sm-N	small nuclear ribonucleoprotein polypeptide N	protein-coding	5.11657	6.93324	2.16506	121
453_UNT_peak_61	chr1	162924698	162924975	+	21	NA	Intergenic	Intergenic	-56021	NM_178550	339512	Hs.407631	NM_178550	ENSG00000185860	CCDC190	C1orf110	coiled-coil domain containing 190	protein-coding	5.11657	6.93324	2.16506	159
453_UNT_peak_145	chr11	67084641	67084918	+	21	NA	Intergenic	Intergenic	27961	NM_014578	29984	Hs.15114	NM_014578	ENSG00000173156	RHOD	ARHD|RHOHP1|RHOM|Rho	ras homolog family member D	protein-coding	4.44214	6.86532	2.16506	20
453_UNT_peak_135	chr10	132882070	132882458	+	21	NA	intron (NM_001200049, intron 27 of 57)	intron (NM_001200049, intron 27 of 57)	60321	NM_001200049	54777	Hs.298038	NM_017609	ENSG00000171811	CFAP46	C10orf123|C10orf124|C10orf92|C10orf93|TTC40|bA288G11.4|bA288G11.5|bB137A17.2|bB137A17.3	cilia and flagella associated protein 46	protein-coding	4.97098	6.69653	2.16394	326
453_UNT_peak_289	chr15	87365291	87365605	+	21	NA	Intergenic	Intergenic	-211481	NR_026869	145978	Hs.350808	NM_152454	ENSG00000259527	LINC00052	NCRNA00052|TMEM83	long intergenic non-protein coding RNA 52	ncRNA	5.11657	6.93324	2.16506	186
453_UNT_peak_657	chr4	5927327	5927595	+	21	NA	Intergenic	THE1D|LTR|ERVL-MaLR	-4133	NR_039608	100616201		NR_039608	ENSG00000263631	MIR378D1	mir-378d-1	microRNA 378d-1	ncRNA	5.11657	6.93324	2.16506	121
453_UNT_peak_207	chr12	76868636	76869030	+	21	NA	intron (NM_001300965, intron 1 of 5)	AluYc|SINE|Alu	10207	NM_001300965	1466	Hs.530904	NM_001321	ENSG00000175183	CSRP2	CRP2|LMO5|SmLIM	cysteine and glycine rich protein 2	protein-coding	5.11657	6.93324	2.16506	231
453_UNT_peak_337	chr16	78194715	78195123	+	21	NA	intron (NM_016373, intron 5 of 8)	L2a|LINE|L2	95506	NM_016373	51741	Hs.461453	NM_016373	ENSG00000186153	WWOX	D16S432E|EIEE28|FOR|FRA16D|HHCMA56|PRO0128|SCAR12|SDR41C1|WOX1	WW domain containing oxidoreductase	protein-coding	5.11657	6.93324	2.16506	294
453_UNT_peak_676	chr4	83035856	83036278	+	21	NA	intron (NM_001258006, intron 1 of 8)	intron (NM_001258006, intron 1 of 8)	981	NM_001330727	51138	Hs.190384	NM_016129	ENSG00000138663	COPS4	CSN4|SGN4	COP9 signalosome subunit 4	protein-coding	5.11657	6.93324	2.16506	371
453_UNT_peak_794	chr6	138878337	138878594	+	21	NA	intron (NM_001077706, intron 14 of 21)	AluSx|SINE|Alu	82354	NM_001195037	345930	Hs.660603	NM_001077706	ENSG00000203734	ECT2L	ARHGEF32|C6orf91|FBXO49|LFDH|dJ509I19.2|dJ509I19.3|dJ509I19.5	epithelial cell transforming 2 like	protein-coding	5.11657	6.93324	2.16506	238
453_UNT_peak_342	chr16	84943068	84943325	+	21	NA	Intergenic	AluSx1|SINE|Alu	68339	NM_001145548	55625	Hs.461610	NM_017740	ENSG00000153786	ZDHHC7	DHHC7|SERZ-B|SERZ1|ZNF370	zinc finger DHHC-type containing 7	protein-coding	4.98815	6.72429	2.16506	45
453_UNT_peak_336	chr16	75678275	75678765	+	21	NA	Intergenic	LOR1b|LTR|ERV1	22939	NM_001351307	100033411		NM_001351307	ENSG00000282757	DUXB	-	double homeobox B	protein-coding	5.11657	6.93324	2.16506	439
453_UNT_peak_560	chr22	27531451	27531860	+	21	NA	Intergenic	(AG)n|Simple_repeat|Simple_repeat	221004	NR_134581	100507657	Hs.537371	NR_134581	ENSG00000226741	LINC02554	-	long intergenic non-protein coding RNA 2554	ncRNA	4.97508	6.91364	2.16506	196
453_UNT_peak_81	chr1	198652185	198652578	+	21	NA	intron (NR_052021, intron 2 of 2)	intron (NR_052021, intron 2 of 2)	13413	NM_001267798	5788	Hs.654514	NM_002838	ENSG00000081237	PTPRC	B220|CD45|CD45R|GP180|L-CA|LCA|LY5|T200	protein tyrosine phosphatase receptor type C	protein-coding	4.88418	6.77034	2.16506	67
453_UNT_peak_219	chr12	125043056	125043411	+	21	NA	Intergenic	Intergenic	-15810	NR_110375	102659353	Hs.596464	NR_110375	ENSG00000280634	THRIL	BRI3BP-AS1|BRI3BPAS1|Linc1992|TCONS_00020260	TNF and HNRNPL related immunoregulatory long non-coding RNA	ncRNA	5.11657	6.93324	2.16506	75
453_UNT_peak_566	chr22	33789202	33789524	+	21	NA	intron (NM_133642, intron 1 of 14)	THE1B-int|LTR|ERVL-MaLR	64377	NR_038950	100506195	Hs.658872	NR_038949	ENSG00000224973	LARGE-AS1	-	LARGE antisense RNA 1	ncRNA	4.98815	6.72429	2.16506	199
453_UNT_peak_636	chr3	143189333	143189612	+	21	NA	Intergenic	L2a|LINE|L2	69696	NM_004267	9435	Hs.8786	NM_004267	ENSG00000175040	CHST2	C6ST|GST-2|GST2|Gn6ST-1|HEL-S-75|glcNAc6ST-1	carbohydrate sulfotransferase 2	protein-coding	5.11657	6.93324	2.16506	41
453_UNT_peak_601	chr3	61789216	61789528	+	21	NA	intron (NM_002841, intron 2 of 29)	AluJr|SINE|Alu	227803	NM_002841	5793	Hs.595541	NM_002841	ENSG00000144724	PTPRG	HPTPG|PTPG|R-PTP-GAMMA|RPTPG	protein tyrosine phosphatase receptor type G	protein-coding	5.11657	6.93324	2.16506	41
453_UNT_peak_929	chrX	135338280	135338595	+	21	NA	intron (NM_007131, intron 1 of 6)	intron (NM_007131, intron 1 of 6)	5650	NR_110381	7626	Hs.371717	NM_007131	ENSG00000186376	ZNF75D	D8C6|ZKSCAN24|ZNF75|ZNF82|ZSCAN28	zinc finger protein 75D	protein-coding	4.83996	6.7008	2.16506	237
453_UNT_peak_844	chr7	154843095	154843440	+	21	NA	intron (NM_001039350, intron 16 of 25)	AluJb|SINE|Alu	-85250	NR_024477	100132707	Hs.586358	NR_024476	ENSG00000214106	PAXIP1-AS2	PAXIP1OS	PAXIP1 antisense RNA 2	ncRNA	5.11657	6.93324	2.16506	80
453_UNT_peak_217	chr12	118915516	118915838	+	21	NA	Intergenic	Intergenic	-65818	NM_194286	84530	Hs.744964	NM_194286	ENSG00000139767	SRRM4	KIAA1853|MU-MB-2.76|nSR100	serine/arginine repetitive matrix 4	protein-coding	5.11657	6.93324	2.16506	118
453_UNT_peak_421	chr19	14956576	14956996	+	21	NA	intron (NM_005071, intron 5 of 8)	intron (NM_005071, intron 5 of 8)	15297	NM_012377	26658	Hs.589620	NM_012377	ENSG00000127529	OR7C2	CIT-HSP-87M17|OR19-18|OR7C3	olfactory receptor family 7 subfamily C member 2	protein-coding	4.92015	6.61461	2.10763	109
453_UNT_peak_769	chr6	34957967	34958454	+	21	NA	intron (NM_015245, intron 1 of 23)	intron (NM_015245, intron 1 of 23)	68949	NM_015245	23294	Hs.656492	NM_015245	ENSG00000064999	ANKS1A	ANKS1	ankyrin repeat and sterile alpha motif domain containing 1A	protein-coding	5.09376	6.89594	2.16506	159
453_UNT_peak_335	chr16	69991873	69992148	+	21	NA	intron (NR_003610, intron 18 of 25)	AluSg4|SINE|Alu	-38336	NR_036054	100302243		NR_036054	ENSG00000238728	MIR1972-1	MIR1972|hsa-mir-1972|hsa-mir-1972-1	microRNA 1972-1	ncRNA	5.11657	6.93324	2.16506	114
453_UNT_peak_656	chr4	4912201	4912468	+	21	NA	Intergenic	L4_A_Mam|LINE|RTE-X	-8474	NR_125893	101928306	Hs.543743	NR_125893		LOC101928306	-	uncharacterized LOC101928306	ncRNA	5.11657	6.93324	2.16506	185
453_UNT_peak_4	chr1	16255820	16256101	+	21	NA	intron (NM_018994, intron 5 of 9)	intron (NM_018994, intron 5 of 9)	-18796	NM_030907	79363	Hs.546430	NM_030907	ENSG00000132881	CPLANE2	C1orf89|RSG1	ciliogenesis and planar polarity effector 2	protein-coding	5.00613	6.96271	2.18034	37
453_UNT_peak_851	chr8	22583594	22583871	+	21	NA	intron (NM_176871, intron 2 of 9)	AluSx1|SINE|Alu	3258	NM_176871	64236	Hs.632034	NM_021630	ENSG00000120913	PDLIM2	MYSTIQUE|SLIM	PDZ and LIM domain 2	protein-coding	5.11657	6.93324	2.16506	249
453_UNT_peak_631	chr3	134957277	134957614	+	21	NA	intron (NM_004441, intron 3 of 15)	intron (NM_004441, intron 3 of 15)	162188	NM_004441	2047	Hs.116092	NM_004441	ENSG00000154928	EPHB1	ELK|EPHT2|Hek6|NET	EPH receptor B1	protein-coding	5.11657	6.93324	2.16506	246
453_UNT_peak_505	chr2	231641220	231641707	+	21	NA	Intergenic	AluSx1|SINE|Alu	48599	NM_152614	165100	Hs.98104	NM_152614	ENSG00000177673	TEX44	C2orf57	testis expressed 44	protein-coding	4.95392	6.669	2.15183	180
453_UNT_peak_553	chr21	46573411	46573669	+	21	NA	Intergenic	AluJb|SINE|Alu	31582	NM_006272	6285	Hs.422181	NM_006272	ENSG00000160307	S100B	NEF|S100|S100-B|S100beta	S100 calcium binding protein B	protein-coding	5.11657	6.93324	2.16506	95
453_UNT_peak_779	chr6	53400205	53400478	+	21	NA	Intergenic	L1PA4|LINE|L1	-51162	NM_001242828	60481	Hs.520189	NM_021814	ENSG00000012660	ELOVL5	HELO1|SCA38|dJ483K16.1	ELOVL fatty acid elongase 5	protein-coding	5.11657	6.93324	2.16506	189
453_UNT_peak_113	chr10	70350926	70351224	+	21	NA	intron (NM_001278214, intron 1 of 3)	AluJb|SINE|Alu	25704	NM_001278213	55222	Hs.7778	NM_018205	ENSG00000172731	LRRC20	-	leucine rich repeat containing 20	protein-coding	4.97098	6.69653	2.16394	131
453_UNT_peak_194	chr12	49479287	49479584	+	21	NA	intron (NM_001293286, intron 2 of 12)	MER52C|LTR|ERV1	-59722	NM_001314030	23416	Hs.64064	NM_012284	ENSG00000135519	KCNH3	BEC1|ELK2|Kv12.2	potassium voltage-gated channel subfamily H member 3	protein-coding	5.11657	6.93324	2.16506	177
453_UNT_peak_259	chr14	81189347	81189614	+	21	NA	intron (NM_201595, intron 7 of 8)	AluYf1|SINE|Alu	13354	NR_003021	677845	Hs.693251	NR_003021	ENSG00000221303	SNORA79	ACA65|SNORA79A	small nucleolar RNA, H/ACA box 79	snoRNA	5.07585	6.86671	2.16506	187
453_UNT_peak_784	chr6	70839015	70839434	+	21	NA	intron (NM_001044305, intron 7 of 10)	MLT1I-int|LTR|ERVL-MaLR	117861	NM_080742	135152	Hs.713609	NM_080742	ENSG00000112309	B3GAT2	GLCATS	beta-1,3-glucuronyltransferase 2	protein-coding	5.11657	6.93324	2.16506	285
453_UNT_peak_629	chr3	134321343	134321600	+	21	NA	TTS (NR_146711)	TTS (NR_146711)	7895	NR_146711	105374119		NR_146711	ENSG00000240006	LINC02004	-	long intergenic non-protein coding RNA 2004	ncRNA	5.11657	6.93324	2.16506	166
453_UNT_peak_524	chr20	31752942	31753230	+	21	NA	intron (NM_012112, intron 2 of 17)	intron (NM_012112, intron 2 of 17)	13985	NM_012112	22974	Hs.244580	NM_012112	ENSG00000088325	TPX2	C20orf1|C20orf2|DIL-2|DIL2|FLS353|GD:C20orf1|HCA519|HCTP4|REPP86|p100	TPX2 microtubule nucleation factor	protein-coding	5.07585	6.86671	2.16506	270
453_UNT_peak_548	chr21	33290808	33291283	+	21	NA	intron (NM_000628, intron 6 of 6)	MLT1C|LTR|ERVL-MaLR	24685	NM_000628	3588	Hs.654593	NM_000628	ENSG00000243646	IL10RB	CDW210B|CRF2-4|CRFB4|D21S58|D21S66|IL-10R2	interleukin 10 receptor subunit beta	protein-coding	5.02287	6.78053	2.16506	90
453_UNT_peak_722	chr5	57834417	57834812	+	21	NA	Intergenic	AluY|SINE|Alu	64548	NR_109900	101928539	Hs.639385	NR_109900	ENSG00000249584	LINC02225	-	long intergenic non-protein coding RNA 2225	ncRNA	4.95392	6.669	2.15183	262
453_UNT_peak_331	chr16	60254627	60254982	+	21	NA	Intergenic	LTR47A2|LTR|ERVL	104989	NM_001282301	729159		NM_001282301		NPAP1L	-	nuclear pore associated protein 1 like	protein-coding	5.11657	6.93324	2.16506	263
453_UNT_peak_225	chr13	26049810	26050079	+	21	NA	intron (NM_001007538, intron 1 of 1)	intron (NM_001007538, intron 1 of 1)	1116	NM_001007538	387914	Hs.433791	NM_001007538	ENSG00000180730	SHISA2	C13orf13|PRO28631|TMEM46|WGAR9166|bA398O19.2|hShisa	shisa family member 2	protein-coding	5.11657	6.93324	2.16506	80
453_UNT_peak_750	chr6	966836	967120	+	21	NA	intron (NR_027116, intron 2 of 3)	intron (NR_027116, intron 2 of 3)	98480	NR_110853	101927691	Hs.552556	NR_110853		LOC101927691	-	uncharacterized LOC101927691	ncRNA	5.00613	6.96271	2.18034	149
453_UNT_peak_587	chr3	31631170	31631455	+	21	NA	intron (NM_178862, intron 14 of 15)	intron (NM_178862, intron 14 of 15)	-72901	NR_049771	100874206	Hs.662428	NR_049771	ENSG00000232490	OSBPL10-AS1	-	OSBPL10 antisense RNA 1	ncRNA	5.11657	6.93324	2.16506	159
453_UNT_peak_813	chr7	39151428	39151843	+	21	NA	intron (NM_001166018, intron 3 of 10)	intron (NM_001166018, intron 3 of 10)	-138068	NR_138047	100689074	Hs.675876	NR_138047		POU6F2-AS2	-	POU6F2 antisense RNA 2	ncRNA	5.11657	6.93324	2.16506	181
453_UNT_peak_67	chr1	175837133	175837525	+	21	NA	Intergenic	L1M4|LINE|L1	-40014	NR_125964	101928751		NR_125964	ENSG00000224718	LINC01657	-	long intergenic non-protein coding RNA 1657	ncRNA	4.8991	6.79383	2.16506	350
453_UNT_peak_444	chr19	56792043	56792302	+	21	NA	intron (NR_110744, intron 3 of 3)	L1PA17|LINE|L1	-20308	NR_023847	100169890		NR_023847		PEG3-AS1	APEG3|NCRNA00155|PEG3-AS|PEG3AS	PEG3 antisense RNA 1	ncRNA	5.11657	6.93324	2.16506	199
453_UNT_peak_712	chr5	41441448	41441722	+	21	NA	intron (NM_001005473, intron 1 of 2)	intron (NM_001005473, intron 1 of 2)	69043	NM_001005473	345557	Hs.145404	NM_001005473	ENSG00000182836	PLCXD3	-	phosphatidylinositol specific phospholipase C X domain containing 3	protein-coding	5.11657	6.93324	2.16506	179
453_UNT_peak_200	chr12	53631847	53632146	+	21	NA	Intergenic	AluJr4|SINE|Alu	-5581	NM_001130060	11016	Hs.12286	NM_006856	ENSG00000170653	ATF7	ATFA	activating transcription factor 7	protein-coding	5.09376	6.89594	2.16506	82
453_UNT_peak_576	chr3	964604	964872	+	21	NA	Intergenic	Intergenic	-127920	NM_001289080	27255	Hs.387300	NM_014461	ENSG00000134115	CNTN6	NB3	contactin 6	protein-coding	5.11657	6.93324	2.16506	177
453_UNT_peak_930	chrX	137673514	137673854	+	21	NA	Intergenic	L1PA3|LINE|L1	107497	NM_003413	7547	Hs.111227	NM_003413	ENSG00000156925	ZIC3	HTX|HTX1|VACTERLX|ZNF203	Zic family member 3	protein-coding	5.11657	6.93324	2.16506	128
453_UNT_peak_820	chr7	67884830	67885104	+	21	NA	Intergenic	L1MB5|LINE|L1	-135286	NR_120514	102723427	Hs.583491	NR_120514	ENSG00000225209	LOC102723427	-	uncharacterized LOC102723427	ncRNA	5.1118	6.92543	2.16506	133
453_UNT_peak_21	chr1	49099453	49099744	+	21	NA	intron (NM_032785, intron 4 of 13)	MIRb|SINE|MIR	-157813	NR_125988	101929721	Hs.639985	NR_125988	ENSG00000230114	LOC101929721	-	uncharacterized LOC101929721	ncRNA	5.11657	6.93324	2.16506	199
453_UNT_peak_228	chr13	31079822	31080178	+	21	NA	Intergenic	Intergenic	82021	NM_001349704	10808	Hs.743267	NM_006644	ENSG00000120694	HSPH1	HSP105|HSP105A|HSP105B|NY-CO-25	heat shock protein family H (Hsp110) member 1	protein-coding	4.85461	6.72383	2.16506	251
453_UNT_peak_497	chr2	202692077	202692387	+	21	NA	intron (NM_173511, intron 1 of 7)	intron (NM_173511, intron 1 of 7)	57054	NM_173511	150864	Hs.471130	NM_173511	ENSG00000138439	FAM117B	ALS2CR13	family with sequence similarity 117 member B	protein-coding	5.0404	6.80901	2.16506	212
453_UNT_peak_398	chr18	52870731	52871101	+	21	NA	intron (NM_005215, intron 2 of 28)	LTR8A|LTR|ERV1	-366185	NR_130465	100616232		NR_130465	ENSG00000263872	MIR4528	-	microRNA 4528	ncRNA	5.11657	6.93324	2.16506	213
453_UNT_peak_646	chr3	175056010	175056288	+	21	NA	intron (NM_207015, intron 1 of 13)	HERVK9-int|LTR|ERVK	59093	NR_046390	100862679	Hs.148810	NR_046390	ENSG00000230292	NAALADL2-AS3	-	NAALADL2 antisense RNA 3	ncRNA	4.97098	6.69653	2.16394	46
453_UNT_peak_478	chr2	130850792	130851054	+	21	NA	Intergenic	Intergenic	-65728	NM_015320	50649	Hs.469935	NM_015320	ENSG00000136002	ARHGEF4	ASEF|ASEF1|GEF4|SMIM39|STM6	Rho guanine nucleotide exchange factor 4	protein-coding	4.9444	6.86524	2.16506	69
453_UNT_peak_192	chr12	42448908	42449301	+	21	NA	TTS (NM_016488)	TTS (NM_016488)	34510	NM_001144881	144165	Hs.524348	NM_153026	ENSG00000139174	PRICKLE1	EPM1B|RILP	prickle planar cell polarity protein 1	protein-coding	5.11657	6.93324	2.16506	117
453_UNT_peak_825	chr7	72699655	72700023	+	21	NA	intron (NM_001145440, intron 10 of 13)	AluSx|SINE|Alu	1936	NR_039794	100616331		NR_039794	ENSG00000264494	MIR4650-2	-	microRNA 4650-2	ncRNA	5.11657	6.93324	2.16506	79
453_UNT_peak_691	chr4	147933952	147934205	+	21	NA	intron (NM_024605, intron 13 of 22)	L1M3a|LINE|L1	151483	NR_039962	100616246		NR_039962	ENSG00000264274	MIR4799	-	microRNA 4799	ncRNA	5.11657	6.93324	2.16506	120
453_UNT_peak_671	chr4	70680385	70680638	+	21	NA	Intergenic	L2|LINE|L2	-7968	NM_020368	57050	Hs.322901	NM_020368	ENSG00000132467	UTP3	CRL1|CRLZ1|SAS10	UTP3 small subunit processome component	protein-coding	5.11657	6.93324	2.16506	204
453_UNT_peak_554	chr22	11614454	11614788	+	20	NA	Intergenic	L1PREC2|LINE|L1	-282785	NR_110761	102723769	Hs.652926	NR_110761		LOC102723769	-	uncharacterized LOC102723769	ncRNA	4.88683	6.5611	2.06319	266
453_UNT_peak_525	chr20	33954840	33955271	+	20	NA	Intergenic	Intergenic	-38597	NM_016732	22913	Hs.136947	NM_007367	ENSG00000125970	RALY	HNRPCL2|P542	RALY heterogeneous nuclear ribonucleoprotein	protein-coding	4.85397	6.50846	2.02159	341
453_UNT_peak_376	chr17	67258720	67258987	+	20	NA	intron (NR_136398, intron 1 of 3)	intron (NR_136398, intron 1 of 3)	-13649	NM_001330447	9931	Hs.370140	NM_014877	ENSG00000198265	HELZ	DHRC|DRHC|HUMORF5	helicase with zinc finger	protein-coding	4.12478	6.59753	2.0946	187
453_UNT_peak_742	chr5	143041263	143041537	+	20	NA	intron (NR_146198, intron 13 of 22)	intron (NR_146198, intron 13 of 22)	-151100	NR_046816	100874372	Hs.666717	NR_046816	ENSG00000230789	ARHGAP26-IT1	-	ARHGAP26 intronic transcript 1	ncRNA	4.87035	6.53467	2.04482	166
453_UNT_peak_568	chr22	39758054	39758403	+	20	NA	intron (NM_152512, intron 6 of 6)	L1MEf|LINE|L1	135562	NM_152512	150350	Hs.474869	NM_152512	ENSG00000176177	ENTHD1	CACNA1I|dJ370M22.3	ENTH domain containing 1	protein-coding	4.90343	6.58775	2.08508	80
453_UNT_peak_251	chr14	60419136	60419431	+	20	NA	Intergenic	AluSq2|SINE|Alu	66763	NM_174978	317761	Hs.335754	NM_174978	ENSG00000179008	C14orf39	Six6os1	chromosome 14 open reading frame 39	protein-coding	4.88683	6.5611	2.06319	212
453_UNT_peak_649	chr3	185879075	185879345	+	20	NA	Intergenic	Intergenic	-54154	NM_006548	10644	Hs.35354	NM_006548	ENSG00000073792	IGF2BP2	IMP-2|IMP2|VICKZ2	insulin like growth factor 2 mRNA binding protein 2	protein-coding	4.73984	6.54364	2.05315	46
453_UNT_peak_499	chr2	208491485	208491760	+	20	NA	intron (NM_001309516, intron 12 of 12)	LTR19B|LTR|ERV1	-51020	NR_136588	101927960	Hs.159960	NR_136588		LOC101927960	-	uncharacterized LOC101927960	ncRNA	4.88683	6.5611	2.06319	51
453_UNT_peak_556	chr22	19063489	19063766	+	20	NA	intron (NM_005137, intron 4 of 9)	intron (NM_005137, intron 4 of 9)	-15252	NR_024157	25786	Hs.720269	NR_024157	ENSG00000273311	DGCR11	DGS-D	DiGeorge syndrome critical region gene 11	ncRNA	4.41801	6.55018	2.05543	133
453_UNT_peak_155	chr11	82810454	82810840	+	20	NA	Intergenic	L2|LINE|L2	-76783	NM_175885	220382	Hs.448218	NM_175885	ENSG00000182103	FAM181B	-	family with sequence similarity 181 member B	protein-coding	4.71199	6.49999	2.01489	320
453_UNT_peak_651	chr3	187896018	187896289	+	19	NA	Intergenic	L1PA2|LINE|L1	80254	NR_135537	105374266	Hs.570518	NR_135537		LINC01991	-	long intergenic non-protein coding RNA 1991	ncRNA	4.80549	6.43104	1.96083	216
453_UNT_peak_364	chr17	35867438	35867782	+	19	NA	intron (NR_135630, intron 1 of 14)	FLAM_C|SINE|Alu	1281	NM_152781	256957	Hs.514820	NM_152781	ENSG00000270379	HEATR9	C17orf66	HEAT repeat containing 9	protein-coding	4.61705	6.35137	1.90236	329
453_UNT_peak_487	chr2	160627695	160627950	+	19	NA	Intergenic	L1P2|LINE|L1	-134015	NM_002897	5937	Hs.470412	NM_002897	ENSG00000153250	RBMS1	C2orf12|HCC-4|MSSP|MSSP-1|MSSP-2|MSSP-3|SCR2|YC1	RNA binding motif single stranded interacting protein 1	protein-coding	4.80549	6.43104	1.96083	125
453_UNT_peak_197	chr12	50121227	50121513	+	19	NA	TTS (NM_032901)	TTS (NM_032901)	9389	NM_032901	84987	Hs.388645	NM_032901	ENSG00000178449	COX14	C12orf62|PCAG1	cytochrome c oxidase assembly factor COX14	protein-coding	4.80549	6.43104	1.96083	136
453_UNT_peak_354	chr17	23068749	23069060	+	19	NA	Intergenic	ALR/Alpha|Satellite|centr	545793	NM_001190452	100462977	Hs.740185	NM_001190452	ENSG00000256618	MTRNR2L1	HN1	MT-RNR2 like 1	protein-coding	3.48311	6.35214	1.90292	68
453_UNT_peak_370	chr17	47318861	47319151	+	19	NA	intron (NR_110880, intron 1 of 2)	MLT1F1-int|LTR|ERVL-MaLR	4607	NR_110881	102724508	Hs.661005	NR_110880	ENSG00000263293	THCAT158	-	thyroid cancer-associated transcript 158	ncRNA	4.80549	6.43104	1.96083	11
453_UNT_peak_443	chr19	56701091	56701397	+	19	NA	Intergenic	AluSc8|SINE|Alu	-29489	NM_001005850	90485	Hs.458438	NM_001005850	ENSG00000127903	ZNF835	BC37295_3	zinc finger protein 835	protein-coding	4.80549	6.43104	1.96083	190
453_UNT_peak_238	chr13	48810359	48810747	+	19	NA	Intergenic	Intergenic	156842	NM_001308469	57105	Hs.253706	NM_020377	ENSG00000152207	CYSLTR2	CYSLT2|CYSLT2R|GPCR21|HG57|HPN321|KPG_011|PSEC0146|hGPCR21	cysteinyl leukotriene receptor 2	protein-coding	4.78955	6.40564	1.94858	41
453_UNT_peak_312	chr16	19146082	19146425	+	19	NA	Intergenic	Intergenic	-21581	NM_001330509	51760	Hs.258326	NM_016524	ENSG00000103528	SYT17	sytXVII	synaptotagmin 17	protein-coding	4.82154	6.45664	1.98103	285
453_UNT_peak_543	chr21	8420088	8420449	+	19	NA	Intergenic	(TCTC)n|Simple_repeat|Simple_repeat	-12262	NR_106782	102465433		NR_106782	ENSG00000275950	MIR6724-1	MIR6724|hsa-mir-6724|hsa-mir-6724-1	microRNA 6724-1	ncRNA	1.48859	6.37491	1.92393	235
453_UNT_peak_467	chr2	90385899	90386196	+	19	NA	Intergenic	Intergenic	-748140	NR_136329	101927050	Hs.578075	NR_136329		LOC101927050	-	lysine methyltransferase 2C pseudogene	pseudo	2.62996	6.40425	1.94858	239
453_UNT_peak_507	chr20	304610	304909	+	19	NA	Intergenic	Intergenic	7196	NM_033089	85364	Hs.28608	NM_033089	ENSG00000247315	ZCCHC3	C20orf99	zinc finger CCHC-type containing 3	protein-coding	4.80549	6.43104	1.96083	235
453_UNT_peak_931	chrX	137934609	137934955	+	19	NA	Intergenic	THE1B-int|LTR|ERVL-MaLR	368595	NM_003413	7547	Hs.111227	NM_003413	ENSG00000156925	ZIC3	HTX|HTX1|VACTERLX|ZNF203	Zic family member 3	protein-coding	4.80549	6.43104	1.96083	62
453_UNT_peak_508	chr20	3256592	3256851	+	19	NA	intron (NM_001009984, intron 33 of 36)	L2|LINE|L2	-17480	NM_001174089	83959	Hs.105607	NM_032034	ENSG00000088836	SLC4A11	BTR1|CDPD1|CHED|CHED2|NABC1|dJ794I6.2	solute carrier family 4 member 11	protein-coding	4.80549	6.43104	1.96083	223
453_UNT_peak_233	chr13	38686399	38686668	+	18	NA	promoter-TSS (NM_207361)	promoter-TSS (NM_207361)	142	NR_126377	101929121	Hs.618449	NR_126377		LINC00437	TCONS_00021639	long intergenic non-protein coding RNA 437	ncRNA	4.40648	6.26853	1.84007	148
453_UNT_peak_356	chr17	26619565	26620092	+	18	NA	Intergenic	ALR/Alpha|Satellite|centr	469413	NR_135673	105371703	Hs.649918	NR_135673		LOC105371703	-	uncharacterized LOC105371703	ncRNA	1.35787	6.33445	1.89207	135
453_UNT_peak_827	chr7	81509360	81509651	+	18	NA	Intergenic	THE1A|LTR|ERVL-MaLR	52314	NR_136264	105369146	Hs.730390	NR_136264		LOC105369146	-	uncharacterized LOC105369146	ncRNA	4.45166	6.34013	1.89207	262
453_UNT_peak_409	chr19	6245013	6245272	+	18	NA	intron (NM_005934, intron 3 of 11)	FLAM_C|SINE|Alu	34806	NM_005934	4298	Hs.10095	NM_005934	ENSG00000130382	MLLT1	ENL|LTG19|YEATS1	MLLT1 super elongation complex subunit	protein-coding	4.74235	6.33059	1.88986	95
453_UNT_peak_199	chr12	52682960	52683248	+	18	NA	Intergenic	Intergenic	-2697	NM_006121	3848	Hs.80828	NM_006121	ENSG00000167768	KRT1	CK1|EHK|EHK1|EPPK|K1|KRT1A|NEPPK	keratin 1	protein-coding	4.45166	6.34013	1.89207	280
453_UNT_peak_559	chr22	25623811	25624199	+	18	NA	intron (NM_005160, intron 2 of 20)	intron (NM_005160, intron 2 of 20)	59111	NM_005160	157	Hs.657494	NM_005160	ENSG00000100077	GRK3	ADRBK2|BARK2	G protein-coupled receptor kinase 3	protein-coding	4.57752	6.28956	1.85395	186
453_UNT_peak_10	chr1	26281107	26281433	+	18	NA	3' UTR (NM_031286, exon 3 of 3)	3' UTR (NM_031286, exon 3 of 3)	1548	NM_031286	83442	Hs.109051	NM_031286	ENSG00000142669	SH3BGRL3	HEL-S-297|SH3BP-1|TIP-B1	SH3 domain binding glutamate rich protein like 3	protein-coding	2.68355	6.28263	1.85124	45
453_UNT_peak_309	chr16	15567187	15567517	+	18	NA	intron (NM_001142469, intron 2 of 5)	intron (NM_001142469, intron 2 of 5)	43743	NR_106761	102465252		NR_106761	ENSG00000284184	MIR6506	hsa-mir-6506	microRNA 6506	ncRNA	4.71139	6.28151	1.85027	237
453_UNT_peak_287	chr15	64096693	64097047	+	18	NA	intron (NM_003099, intron 1 of 14)	MER51C|LTR|ERV1	986	NM_001242933	6642	Hs.188634	NM_003099	ENSG00000028528	SNX1	HsT17379|VPS5	sorting nexin 1	protein-coding	4.45166	6.34013	1.89207	333
453_UNT_peak_350	chr17	18164441	18164854	+	18	NA	intron (NM_016239, intron 59 of 64)	AluSz6|SINE|Alu	-18906	NM_017758	54890	Hs.744130	NM_017758	ENSG00000091542	ALKBH5	ABH5|OFOXD|OFOXD1	alkB homolog 5, RNA demethylase	protein-coding	4.57752	6.28956	1.85395	103
453_UNT_peak_519	chr20	20983217	20983492	+	17	NA	Intergenic	LTR16E1|LTR|ERVL	123004	NR_147212	105372556	Hs.371339	NR_147212	ENSG00000225127	LINC00237	NCRNA00237	long intergenic non-protein coding RNA 237	ncRNA	4.60615	6.11537	1.7315	144
453_UNT_peak_795	chr6	139574288	139574625	+	17	NA	Intergenic	L1PA13|LINE|L1	-99860	NR_033919	645434	Hs.666240	NR_033919	ENSG00000238099	LINC01625	-	long intergenic non-protein coding RNA 1625	ncRNA	4.65067	6.18553	1.76792	173
453_UNT_peak_561	chr22	30068732	30069083	+	17	NA	intron (NR_110541, intron 1 of 4)	intron (NR_110541, intron 1 of 4)	-11162	NM_001329458	150280	Hs.120391	NM_152510	ENSG00000176635	HORMAD2	CT46.2	HORMA domain containing 2	protein-coding	4.49272	6.15709	1.75222	333
453_UNT_peak_273	chr15	34449862	34450123	+	17	NA	Intergenic	Intergenic	-12526	NR_027409	23015	Hs.182982	NM_181077	ENSG00000175265	GOLGA8A	GM88|GOLGA8B	golgin A8 family member A	protein-coding	4.4505	6.09117	1.71336	140
453_UNT_peak_235	chr13	40685178	40685534	+	17	NA	Intergenic	AluY|SINE|Alu	-18759	NM_002015	2308	Hs.370666	NM_002015	ENSG00000150907	FOXO1	FKH1|FKHR|FOXO1A	forkhead box O1	protein-coding	4.4505	6.09117	1.71336	69
453_UNT_peak_473	chr2	113599496	113599837	+	17	NA	TTS (NR_024077)	TTS (NR_024077)	1910	NR_024005	84771	Hs.712940	NR_024004		DDX11L2	-	DEAD/H-box helicase 11 like 2	pseudo	4.49272	6.15709	1.75222	57
453_UNT_peak_178	chr11	134957987	134958275	+	17	NA	Intergenic	Intergenic	-27221	NR_135050	100507548	Hs.639995	NR_135050		LOC100507548	-	uncharacterized LOC100507548	ncRNA	4.65067	6.18553	1.76792	176
453_UNT_peak_877	chr8	128123377	128123658	+	17	NA	Intergenic	Intergenic	-26599	NR_031613	100302281		NR_031613	ENSG00000221261	MIR1208	MIRN1208|hsa-mir-1208	microRNA 1208	ncRNA	4.4505	6.09117	1.71336	156
453_UNT_peak_660	chr4	18693959	18694212	+	17	NA	Intergenic	L1MEd|LINE|L1	-672210	NM_153686	254251	Hs.446201	NM_153686	ENSG00000178177	LCORL	MLR1	ligand dependent nuclear receptor corepressor like	protein-coding	4.49272	6.15709	1.75222	78
453_UNT_peak_419	chr19	13070905	13071328	+	17	NA	intron (NM_001271043, intron 2 of 10)	intron (NM_001271043, intron 2 of 10)	32044	NM_005583	4066	Hs.46446	NM_005583	ENSG00000104903	LYL1	bHLHa18	LYL1 basic helix-loop-helix family member	protein-coding	4.49272	6.15709	1.75222	213
453_UNT_peak_625	chr3	129945577	129945868	+	17	NA	Intergenic	Intergenic	-28671	NM_007117	7200	Hs.182231	NM_007117	ENSG00000170893	TRH	Pro-TRH|TRF	thyrotropin releasing hormone	protein-coding	4.49272	6.15709	1.75222	7
453_UNT_peak_245	chr14	30742057	30742352	+	17	NA	Intergenic	L1MEc|LINE|L1	119885	NM_001257376	23256	Hs.369168	NM_016106	ENSG00000092108	SCFD1	C14orf163|RA410|SLY1|SLY1P|STXBP1L2	sec1 family domain containing 1	protein-coding	4.49272	6.15709	1.75222	185
453_UNT_peak_872	chr8	122868702	122868982	+	17	NA	intron (NM_014943, intron 2 of 3)	AluJo|SINE|Alu	87180	NM_014943	22882	Hs.377090	NM_014943	ENSG00000178764	ZHX2	AFR1|RAF	zinc fingers and homeoboxes 2	protein-coding	4.05429	6.21092	1.7889	206
453_UNT_peak_468	chr2	91551633	91551921	+	17	NA	Intergenic	Intergenic	108172	NR_027238	654342	Hs.469287	NR_027238		LSP1P4	-	LSP1 pseudogene 4	pseudo	4.49272	6.15709	1.75222	270
453_UNT_peak_85	chr1	232030915	232031173	+	17	NA	intron (NM_001012957, intron 12 of 12)	AluSz6|SINE|Alu	105210	NR_126441	104472714		NR_126441	ENSG00000226758	DISC1-IT1	-	DISC1 intronic transcript 1	ncRNA	4.4505	6.09117	1.71336	187
453_UNT_peak_78	chr1	186651549	186651818	+	17	NA	Intergenic	Intergenic	28744	NM_000963	5743	Hs.196384	NM_000963	ENSG00000073756	PTGS2	COX-2|COX2|GRIPGHS|PGG/HS|PGHS-2|PHS-2|hCox-2	prostaglandin-endoperoxide synthase 2	protein-coding	4.65067	6.18553	1.76792	97
453_UNT_peak_564	chr22	32681635	32682043	+	17	NA	intron (NM_001135774, intron 6 of 13)	L2a|LINE|L2	-118977	NM_000362	7078	Hs.644633	NM_000362	ENSG00000100234	TIMP3	HSMRK222|K222|K222TA2|SFD	TIMP metallopeptidase inhibitor 3	protein-coding	4.49272	6.15709	1.75222	174
453_UNT_peak_285	chr15	62100957	62101258	+	17	NA	Intergenic	L1PA4|LINE|L1	34130	NM_207322	145741	Hs.202656	NM_207322	ENSG00000198535	C2CD4A	FAM148A|NLF1	C2 calcium dependent domain containing 4A	protein-coding	4.49272	6.15709	1.75222	226
453_UNT_peak_811	chr7	34093965	34094242	+	17	NA	intron (NM_133468, intron 14 of 15)	intron (NM_133468, intron 14 of 15)	189192	NM_133468	168667	Hs.660998	NM_133468	ENSG00000164619	BMPER	CRIM3|CV-2|CV2	BMP binding endothelial regulator	protein-coding	4.49272	6.15709	1.75222	175
453_UNT_peak_86	chr1	235082086	235082375	+	17	NA	Intergenic	AluSx|SINE|Alu	-12412	NR_027454	731656	Hs.702477	NR_027454		LINC01348	-	long intergenic non-protein coding RNA 1348	ncRNA	4.05429	6.21092	1.7889	231
453_UNT_peak_205	chr12	71534475	71534806	+	16	NA	intron (NM_003667, intron 3 of 17)	L2a|LINE|L2	94870	NM_001277227	8549	Hs.658889	NM_003667	ENSG00000139292	LGR5	FEX|GPR49|GPR67|GRP49|HG38	leucine rich repeat containing G protein-coupled receptor 5	protein-coding	4.54394	6.01762	1.65306	166
453_UNT_peak_372	chr17	49057493	49057761	+	16	NA	Intergenic	Intergenic	60215	NM_001160423	10642	Hs.144936	NM_006546	ENSG00000159217	IGF2BP1	CRD-BP|CRDBP|IMP-1|IMP1|VICKZ1|ZBP1	insulin like growth factor 2 mRNA binding protein 1	protein-coding	4.19684	5.93524	1.6274	138
453_UNT_peak_627	chr3	133540631	133540944	+	16	NA	Intergenic	AluSz|SINE|Alu	-32803	NM_017548	55573	Hs.518265	NM_017548	ENSG00000091527	CDV3	H41	CDV3 homolog	protein-coding	4.54394	6.01762	1.65306	91
453_UNT_peak_280	chr15	45443376	45443753	+	16	NA	Intergenic	Intergenic	10514	NR_030599	100126311		NR_030599	ENSG00000284386	MIR147B	MIRN147B|mir-147b	microRNA 147b	ncRNA	4.5481	6.02415	1.65826	75
453_UNT_peak_701	chr5	901978	902290	+	16	NA	intron (NM_001166260, intron 5 of 8)	intron (NM_001166260, intron 5 of 8)	9280	NM_004237	9319	Hs.436187	NM_004237	ENSG00000071539	TRIP13	16E1BP|MVA3	thyroid hormone receptor interactor 13	protein-coding	4.54394	6.01762	1.65306	24
453_UNT_peak_6	chr1	17924366	17924717	+	16	NA	Intergenic	L2c|LINE|L2	-141116	NR_125946	101927876	Hs.522954	NR_125946	ENSG00000261781	LINC01654	-	long intergenic non-protein coding RNA 1654	ncRNA	4.54394	6.01762	1.65306	275
453_UNT_peak_328	chr16	55546036	55546319	+	16	NA	intron (NM_017839, intron 9 of 13)	intron (NM_017839, intron 9 of 13)	-20495	NM_032330	84290	Hs.660027	NM_032330	ENSG00000256812	CAPNS2	CSS2	calpain small subunit 2	protein-coding	4.54394	6.01762	1.65306	154
453_UNT_peak_915	chrX	40522009	40522324	+	16	NA	Intergenic	MER45R|DNA|hAT-Tip100	-58798	NM_005765	10159	Hs.495960	NM_005765	ENSG00000182220	ATP6AP2	APT6M8-9|ATP6IP2|ATP6M8-9|ELDF10|HT028|M8-9|MRXE|MRXSH|MSTP009|PRR|RENR|XMRE|XPDS	ATPase H+ transporting accessory protein 2	protein-coding	4.54394	6.01762	1.65306	216
453_UNT_peak_715	chr5	43978423	43978694	+	16	NA	Intergenic	L1PA10|LINE|L1	-375328	NR_073113	100652772	Hs.482043	NR_073113		NNT-AS1	-	NNT antisense RNA 1	ncRNA	4.54394	6.01762	1.65306	145
453_UNT_peak_93	chr10	10967140	10967501	+	16	NA	intron (NM_001326319, intron 4 of 16)	MER57B2|LTR|ERV1	-15157	NR_015413	254312	Hs.498620	NR_015413	ENSG00000229240	LINC00710	-	long intergenic non-protein coding RNA 710	ncRNA	4.54394	6.01762	1.65306	14
453_UNT_peak_40	chr1	113138324	113138593	+	16	NA	Intergenic	AluSx|SINE|Alu	65288	NM_001312686	9860	Hs.448972	NM_014813	ENSG00000198799	LRIG2	LIG-2|LIG2|UFS2	leucine rich repeats and immunoglobulin like domains 2	protein-coding	4.54394	6.01762	1.65306	248
453_UNT_peak_905	chr9	128955006	128955259	+	16	NA	intron (NM_015354, intron 3 of 43)	AluSq2|SINE|Alu	-7399	NM_014908	22845	Hs.531563	NM_014908	ENSG00000175283	DOLK	CDG1M|DK|DK1|SEC59|TMEM15	dolichol kinase	protein-coding	4.50552	5.95741	1.63526	176
453_UNT_peak_589	chr3	40495426	40495842	+	16	NA	Intergenic	Intergenic	-10405	NM_001256167	253639	Hs.581541	NM_175888	ENSG00000177842	ZNF620	-	zinc finger protein 620	protein-coding	4.54394	6.01762	1.65306	224
453_UNT_peak_87	chr1	237613885	237614169	+	16	NA	intron (NM_001035, intron 36 of 104)	intron (NM_001035, intron 36 of 104)	142908	NR_039626	100616141		NR_039626	ENSG00000266262	MIR4428	-	microRNA 4428	ncRNA	4.54394	6.01762	1.65306	217
453_UNT_peak_58	chr1	161046428	161046689	+	16	NA	promoter-TSS (NM_207005)	promoter-TSS (NM_207005)	-579	NM_007122	7391	Hs.414880	NM_007122	ENSG00000158773	USF1	FCHL|FCHL1|HYPLIP1|MLTF|MLTFI|UEF|bHLHb11	upstream transcription factor 1	protein-coding	4.19684	5.93524	1.6274	9
453_UNT_peak_826	chr7	75945561	75945942	+	16	NA	intron (NM_000941, intron 1 of 15)	intron (NM_000941, intron 1 of 15)	1968	NR_002955	677801	Hs.689708	NR_002955	ENSG00000201643	SNORA14A	ACA14a	small nucleolar RNA, H/ACA box 14A	snoRNA	4.54394	6.01762	1.65306	38
453_UNT_peak_655	chr3	197301338	197301725	+	16	NA	intron (NR_038289, intron 2 of 2)	MLT1A0|LTR|ERVL-MaLR	-2259	NM_001290983	1739	Hs.292549	NM_004087	ENSG00000075711	DLG1	DLGH1|SAP-97|SAP97|hdlg	discs large MAGUK scaffold protein 1	protein-coding	4.05225	5.95146	1.63526	55
453_UNT_peak_138	chr11	35835130	35835423	+	16	NA	Intergenic	AluSx1|SINE|Alu	-108705	NM_001304263	143458	Hs.745134	NM_174902	ENSG00000179241	LDLRAD3	LRAD3	low density lipoprotein receptor class A domain containing 3	protein-coding	4.54394	6.01762	1.65306	41
453_UNT_peak_116	chr10	72947447	72947706	+	16	NA	intron (NM_001318124, intron 1 of 3)	L1MB5|LINE|L1	7243	NM_032562	84647	Hs.333175	NM_032562	ENSG00000138308	PLA2G12B	FKSG71|GXIIB|GXIIIsPLA2|PLA2G13|sPLA2-GXIIB	phospholipase A2 group XIIB	protein-coding	4.54394	6.01762	1.65306	27
453_UNT_peak_226	chr13	28717233	28717500	+	16	NA	intron (NM_001135919, intron 2 of 6)	intron (NM_001135919, intron 2 of 6)	1647	NM_181785	283537	Hs.117167	NM_181785	ENSG00000139508	SLC46A3	FKSG16	solute carrier family 46 member 3	protein-coding	4.3896	5.99611	1.65306	57
453_UNT_peak_275	chr15	37078609	37078862	+	16	NA	intron (NM_172316, intron 7 of 12)	intron (NM_172316, intron 7 of 12)	19626	NM_172315	4212	Hs.510989	NM_002399	ENSG00000134138	MEIS2	CPCMR|HsT18361|MRG1	Meis homeobox 2	protein-coding	4.54394	6.01762	1.65306	36
453_UNT_peak_123	chr10	117373358	117373626	+	16	NA	intron (NM_173791, intron 1 of 4)	AluSz|SINE|Alu	1975	NM_173791	118987	Hs.501149	NM_173791	ENSG00000165650	PDZD8	PDZK8	PDZ domain containing 8	protein-coding	4.54394	6.01762	1.65306	84
453_UNT_peak_16	chr1	40606447	40606782	+	16	NA	Intergenic	AluSx1|SINE|Alu	59038	NM_014747	9783	Hs.654808	NM_014747	ENSG00000117016	RIMS3	NIM3|RIM 3|RIM3	regulating synaptic membrane exocytosis 3	protein-coding	4.47757	5.91368	1.60941	10
453_UNT_peak_592	chr3	45532848	45533163	+	16	NA	intron (NM_015340, intron 20 of 21)	intron (NM_015340, intron 20 of 21)	-23460	NR_048543	100885795	Hs.641094	NR_048543		LARS2-AS1	-	LARS2 antisense RNA 1	ncRNA	4.54394	6.01762	1.65306	165
453_UNT_peak_452	chr2	11373515	11373772	+	16	NA	Intergenic	Intergenic	-20338	NR_047499	100874055	Hs.102428	NR_047499	ENSG00000224177	LINC00570	ncRNA-a5	long intergenic non-protein coding RNA 570	ncRNA	4.50552	5.95741	1.63526	231
453_UNT_peak_212	chr12	104051269	104051556	+	15	NA	intron (NM_031302, intron 1 of 11)	Charlie5|DNA|hAT-Charlie	12765	NM_001316967	83468	Hs.631650	NM_031302	ENSG00000120820	GLT8D2	-	glycosyltransferase 8 domain containing 2	protein-coding	4.41865	5.64688	1.56119	11
453_UNT_peak_609	chr3	77473462	77473743	+	15	NA	intron (NM_001290039, intron 2 of 26)	AluY|SINE|Alu	375590	NM_001128929	6092	Hs.13305	NM_002942	ENSG00000185008	ROBO2	SAX3	roundabout guidance receptor 2	protein-coding	4.54806	5.85535	1.56119	181
453_UNT_peak_240	chr13	73797774	73798033	+	15	NA	intron (NM_007249, intron 5 of 7)	intron (NM_007249, intron 5 of 7)	233659	NR_047009	100874155	Hs.672679	NR_047009		LINC00392	-	long intergenic non-protein coding RNA 392	ncRNA	4.54806	5.85535	1.56119	82
453_UNT_peak_246	chr14	41408168	41408487	+	15	NA	Intergenic	MLT1A0|LTR|ERVL-MaLR	-198529	NR_144388	145581	Hs.136893	NM_152447	ENSG00000165379	LRFN5	C14orf146|FIGLER8|SALM5	leucine rich repeat and fibronectin type III domain containing 5	protein-coding	4.54806	5.85535	1.56119	155
453_UNT_peak_338	chr16	78983548	78983890	+	15	NA	intron (NM_016373, intron 8 of 8)	MLT1J1|LTR|ERVL-MaLR	617006	NM_001031804	4094	Hs.134859	NM_005360	ENSG00000178573	MAF	AYGRP|CCA4|CTRCT21|c-MAF	MAF bZIP transcription factor	protein-coding	4.54806	5.85535	1.56119	243
453_UNT_peak_841	chr7	143142776	143143114	+	15	NA	Intergenic	MER33|DNA|hAT-Charlie	10864	NM_002652	5304	Hs.99949	NM_002652	ENSG00000159763	PIP	GCDFP-15|GCDFP15|GPIP4	prolactin induced protein	protein-coding	4.3292	5.50441	1.55578	247
453_UNT_peak_532	chr20	48046363	48046642	+	15	NA	Intergenic	MLT1N2|LTR|ERVL-MaLR	-56385	NR_110027	101927457	Hs.445823	NR_110027		LINC01522	-	long intergenic non-protein coding RNA 1522	ncRNA	4.46477	5.72084	1.56119	86
453_UNT_peak_35	chr1	104312704	104313073	+	15	NA	Intergenic	Intergenic	239865	NR_033990	100129138	Hs.514487	NR_033990	ENSG00000215869	LOC100129138	-	THAP domain containing 3 pseudogene	pseudo	4.54806	5.85535	1.56119	285
453_UNT_peak_619	chr3	113782619	113782956	+	15	NA	intron (NM_001690, intron 3 of 14)	AluSg7|SINE|Alu	35768	NM_001690	523	Hs.477155	NM_001690	ENSG00000114573	ATP6V1A	ARCL2D|ATP6A1|ATP6V1A1|HO68|IECEE3|VA68|VPP2|Vma1	ATPase H+ transporting V1 subunit A	protein-coding	4.54806	5.85535	1.56119	192
453_UNT_peak_95	chr10	13436077	13436331	+	15	NA	Intergenic	AluJr|SINE|Alu	66772	NM_152751	222389	Hs.498740	NM_152751	ENSG00000165626	BEND7	C10orf30	BEN domain containing 7	protein-coding	4.54806	5.85535	1.56119	192
453_UNT_peak_739	chr5	134615497	134616105	+	15	NA	intron (NM_001033503, intron 4 of 7)	AluY|SINE|Alu	17042	NM_001033503	51128	Hs.432984	NM_016103	ENSG00000152700	SAR1B	ANDD|CMRD|GTBPB|SARA2	secretion associated Ras related GTPase 1B	protein-coding	4.48036	5.74592	1.56119	52
453_UNT_peak_699	chr4	183286581	183286868	+	15	NA	intron (NM_024949, intron 20 of 22)	intron (NM_024949, intron 20 of 22)	34050	NM_001111319	53842	Hs.333179	NM_001111319	ENSG00000177300	CLDN22	CLDN21	claudin 22	protein-coding	4.52779	5.82249	1.56119	131
453_UNT_peak_27	chr1	82232521	82232810	+	15	NA	Intergenic	L1MA6|LINE|L1	431728	NM_001350698	23266	Hs.24212	NM_012302	ENSG00000117114	ADGRL2	CIRL2|CL2|LEC1|LPHH1|LPHN2	adhesion G protein-coupled receptor L2	protein-coding	4.54806	5.85535	1.56119	178
453_UNT_peak_747	chr5	167937109	167937387	+	15	NA	intron (NM_001122679, intron 3 of 28)	L1ME1|LINE|L1	182312	NM_001080428	57451	Hs.631957	NM_001080428	ENSG00000145934	TENM2	ODZ2|TEN-M2|TNM2|ten-2	teneurin transmembrane protein 2	protein-coding	4.54806	5.85535	1.56119	110
453_UNT_peak_596	chr3	50120109	50120527	+	15	NA	intron (NR_135301, intron 3 of 3)	intron (NR_135301, intron 3 of 3)	-19330	NR_045388	100775107	Hs.439480	NR_045388	ENSG00000281691	RBM5-AS1	LUST	RBM5 antisense RNA 1	ncRNA	4.21651	5.72594	1.56119	278
453_UNT_peak_668	chr4	51131241	51131624	+	15	NA	Intergenic	ALR/Alpha|Satellite|centr	-711568	NM_001287757	23142	Hs.605388	NM_015115	ENSG00000109184	DCUN1D4	-	defective in cullin neddylation 1 domain containing 4	protein-coding	4.54806	5.85535	1.56119	189
453_UNT_peak_584	chr3	21804427	21804706	+	15	NA	Intergenic	Intergenic	-53242	NM_024697	79750	Hs.21026	NM_024697	ENSG00000151789	ZNF385D	ZNF659	zinc finger protein 385D	protein-coding	4.54806	5.85535	1.56119	72
453_UNT_peak_684	chr4	112690035	112690295	+	15	NA	Intergenic	AluSp|SINE|Alu	-15853	NM_001354269	287	Hs.620557	NM_001148	ENSG00000145362	ANK2	ANK-2|LQT4|brank-2	ankyrin 2	protein-coding	4.54806	5.85535	1.56119	75
453_UNT_peak_734	chr5	115963625	115963904	+	15	NA	intron (NM_173800, intron 1 of 19)	intron (NM_173800, intron 1 of 19)	1310	NM_173800	206338	Hs.98288	NM_173800	ENSG00000172901	LVRN	APQ|AQPEP|TAQPEP	laeverin	protein-coding	4.54806	5.85535	1.56119	190
453_UNT_peak_17	chr1	42033058	42033472	+	15	NA	intron (NR_038261, intron 1 of 3)	intron (NR_038261, intron 1 of 3)	2660	NR_038261	59269	Hs.403972	NM_024503	ENSG00000127124	HIVEP3	KBP-1|KBP1|KRC|SHN3|Schnurri-3|ZAS3|ZNF40C	human immunodeficiency virus type I enhancer binding protein 3	protein-coding	4.54806	5.85535	1.56119	246
453_UNT_peak_833	chr7	117274191	117274604	+	15	NA	Intergenic	Intergenic	48892	NR_024047	7472	Hs.567356	NM_003391	ENSG00000105989	WNT2	INT1L1|IRP	Wnt family member 2	protein-coding	4.54806	5.85535	1.56119	16
453_UNT_peak_743	chr5	146580910	146581174	+	15	NA	Intergenic	Intergenic	-64929	NM_194251	134391	Hs.483732	NM_194251	ENSG00000173250	GPR151	GALR4|GALRL|GPCR|GPCR-2037|PGR7	G protein-coupled receptor 151	protein-coding	4.54806	5.85535	1.56119	165
453_UNT_peak_832	chr7	114699315	114699645	+	15	NA	Intergenic	Intergenic	46135	NR_037439	100500896		NR_037439	ENSG00000272230	MIR3666	-	microRNA 3666	ncRNA	4.54806	5.85535	1.56119	108
453_UNT_peak_503	chr2	224646685	224647135	+	15	NA	Intergenic	Intergenic	-61513	NM_003590	8452	Hs.372286	NM_003590	ENSG00000036257	CUL3	CUL-3|PHA2E	cullin 3	protein-coding	4.54806	5.85535	1.56119	435
453_UNT_peak_254	chr14	74015459	74015821	+	15	NA	intron (NM_001321986, intron 2 of 16)	AluJo|SINE|Alu	3683	NM_001321987	957	Hs.655070	NM_001249	ENSG00000187097	ENTPD5	CD39L4|NTPDase-5|PCPH	ectonucleoside triphosphate diphosphohydrolase 5 (inactive)	protein-coding	4.20375	5.48789	1.54198	83
453_UNT_peak_888	chr9	28430384	28430721	+	15	NA	intron (NM_152570, intron 3 of 6)	intron (NM_152570, intron 3 of 6)	288753	NM_152570	158038	Hs.444665	NM_152570	ENSG00000174482	LINGO2	LERN3|LRRN6C	leucine rich repeat and Ig domain containing 2	protein-coding	4.35861	5.55112	1.56119	145
453_UNT_peak_907	chr9	130463912	130464238	+	15	NA	intron (NM_054012, intron 4 of 14)	intron (NM_054012, intron 4 of 14)	19368	NM_054012	445	Hs.160786	NM_000050	ENSG00000130707	ASS1	ASS|CTLN1	argininosuccinate synthase 1	protein-coding	4.04696	5.46099	1.51997	243
453_UNT_peak_632	chr3	139086548	139086890	+	15	NA	Intergenic	L1M7|LINE|L1	-17466	NR_026783	60467	Hs.512673	NM_021812	ENSG00000232416	BPESC1	NCRNA00187	blepharophimosis, epicanthus inversus and ptosis candidate 1	ncRNA	4.54806	5.85535	1.56119	20
453_UNT_peak_886	chr9	19491026	19491374	+	15	NA	Intergenic	AluJr|SINE|Alu	82273	NM_001010887	340485	Hs.41379	NM_001010887	ENSG00000177076	ACER2	ALKCDase2|ASAH3L	alkaline ceramidase 2	protein-coding	4.54806	5.85535	1.56119	229
453_UNT_peak_45	chr1	124862037	124862320	+	15	NA	Intergenic	ALR/Alpha|Satellite|centr	3343066	NR_003955	647121	Hs.697682	NR_003955	ENSG00000231752	EMBP1	-	embigin pseudogene 1	pseudo	4.54806	5.85535	1.56119	40
453_UNT_peak_453	chr2	12115701	12116082	+	15	NA	intron (NR_110197, intron 3 of 3)	AluY|SINE|Alu	-83239	NR_037452	100500884		NR_037452	ENSG00000264089	MIR3681	-	microRNA 3681	ncRNA	4.38842	5.5986	1.56119	71
453_UNT_peak_22	chr1	54951157	54951428	+	15	NA	Intergenic	LTR8|LTR|ERV1	-29372	NM_182532	199964	Hs.663950	NM_182532	ENSG00000143001	TMEM61	-	transmembrane protein 61	protein-coding	4.28582	5.43576	1.5048	256
453_UNT_peak_210	chr12	96434981	96435260	+	15	NA	Intergenic	Intergenic	-34532	NM_001170464	5128	Hs.506415	NM_002595	ENSG00000059758	CDK17	PCTAIRE2|PCTK2	cyclin dependent kinase 17	protein-coding	4.43391	5.67132	1.56119	247
453_UNT_peak_889	chr9	30769529	30769794	+	15	NA	Intergenic	Intergenic	-361207	NR_046204	401497	Hs.680131	NR_046204		LINC01242	-	long intergenic non-protein coding RNA 1242	ncRNA	4.54806	5.85535	1.56119	182
453_UNT_peak_647	chr3	176979615	176979877	+	15	NA	Intergenic	L1ME3A|LINE|L1	-162745	NR_110819	101928684	Hs.639352	NR_110819	ENSG00000228308	LINC01209	-	long intergenic non-protein coding RNA 1209	ncRNA	4.42269	5.82799	1.56119	189
453_UNT_peak_256	chr14	76633452	76633755	+	15	NA	Intergenic	L1ME1|LINE|L1	-128289	NM_014909	22846	Hs.525479	NM_014909	ENSG00000071246	VASH1	KIAA1036|TTCP 1	vasohibin 1	protein-coding	4.36915	5.74457	1.56119	35
453_UNT_peak_917	chrX	53253802	53254125	+	15	NA	intron (NM_001111125, intron 4 of 14)	intron (NM_001111125, intron 4 of 14)	27651	NM_015075	23096	Hs.496138	NM_015075	ENSG00000124313	IQSEC2	BRAG1|IQ-ArfGEF|MRX1|MRX18|MRX78	IQ motif and Sec7 domain 2	protein-coding	4.54806	5.85535	1.56119	65
453_UNT_peak_396	chr18	51478543	51478843	+	15	NA	intron (NR_040074, intron 1 of 2)	intron (NR_040074, intron 1 of 2)	86651	NR_040074	100287225	Hs.448920	NR_040074	ENSG00000227115	LINC01630	-	long intergenic non-protein coding RNA 1630	ncRNA	4.54806	5.85535	1.56119	29
453_UNT_peak_786	chr6	87823818	87824081	+	15	NA	intron (NR_110869, intron 2 of 4)	AluSx|SINE|Alu	39089	NR_110869	101928911	Hs.571178	NR_110869		LOC101928911	-	uncharacterized LOC101928911	ncRNA	4.54806	5.85535	1.56119	142
453_UNT_peak_771	chr6	41737942	41738210	+	15	NA	intron (NM_002630, intron 7 of 8)	intron (NM_002630, intron 7 of 8)	-1817	NM_001167827	7942	Hs.485360	NM_007162	ENSG00000112561	TFEB	ALPHATFEB|BHLHE35|TCFEB	transcription factor EB	protein-coding	4.31689	5.66332	1.56119	44
453_UNT_peak_104	chr10	36416902	36417215	+	15	NA	Intergenic	L1PA15|LINE|L1	638756	NR_110138	102578074		NR_110138	ENSG00000280719	PCAT5	LINC01452|TPCAT-10-36067	prostate cancer associated transcript 5	ncRNA	4.54806	5.85535	1.56119	294
453_UNT_peak_136	chr11	26978932	26979262	+	15	NA	Intergenic	L1PA8A|LINE|L1	-14984	NM_203371	387758	Hs.712718	NM_203371	ENSG00000176971	FIBIN	-	fin bud initiation factor homolog	protein-coding	4.54806	5.85535	1.56119	121
453_UNT_peak_283	chr15	59510643	59510935	+	15	NA	intron (NM_152450, intron 6 of 8)	AluJo|SINE|Alu	72616	NM_152450	145773	Hs.531168	NM_152450	ENSG00000157470	FAM81A	-	family with sequence similarity 81 member A	protein-coding	4.38241	5.76522	1.56119	167
453_UNT_peak_411	chr19	7250154	7250516	+	15	NA	intron (NM_001079817, intron 2 of 20)	GA-rich|Low_complexity|Low_complexity	43967	NM_001079817	3643	Hs.465744	NM_000208	ENSG00000171105	INSR	CD220|HHF5	insulin receptor	protein-coding	4.30018	5.45846	1.51997	166
453_UNT_peak_301	chr16	5674953	5675372	+	15	NA	Intergenic	(ATGCAC)n|Simple_repeat|Simple_repeat	42695	NR_107032	102465867		NR_107032	ENSG00000273648	MIR8065	hsa-mir-8065	microRNA 8065	ncRNA	4.49606	5.77122	1.56119	8
453_UNT_peak_386	chr18	10968920	10969208	+	15	NA	intron (NM_022068, intron 3 of 51)	intron (NM_022068, intron 3 of 51)	179698	NM_022068	63895	Hs.436902	NM_022068	ENSG00000154864	PIEZO2	C18orf30|C18orf58|DA3|DA5|DAIPT|FAM38B|FAM38B2|HsT748|HsT771|MWKS	piezo type mechanosensitive ion channel component 2	protein-coding	4.54806	5.85535	1.56119	99
453_UNT_peak_99	chr10	22779723	22780073	+	15	NA	Intergenic	MIRb|SINE|MIR	-65324	NM_005028	5305	Hs.57079	NM_005028	ENSG00000150867	PIP4K2A	PI5P4KA|PIP5K2A|PIP5KII-alpha|PIP5KIIA|PIPK	phosphatidylinositol-5-phosphate 4-kinase type 2 alpha	protein-coding	4.54806	5.85535	1.56119	319
453_UNT_peak_764	chr6	21628758	21629033	+	15	NA	Intergenic	Intergenic	35154	NM_003107	6659	Hs.643910	NM_003107	ENSG00000124766	SOX4	EVI16	SRY-box transcription factor 4	protein-coding	4.54806	5.85535	1.56119	110
453_UNT_peak_415	chr19	9609221	9609647	+	15	NA	3' UTR (NM_152289, exon 6 of 6)	3' UTR (NM_152289, exon 6 of 6)	11806	NM_152289	93134	Hs.720081	NM_152289	ENSG00000171469	ZNF561	-	zinc finger protein 561	protein-coding	4.54806	5.85535	1.56119	87
453_UNT_peak_838	chr7	130892652	130892914	+	15	NA	intron (NR_034120, intron 2 of 3)	intron (NR_034120, intron 2 of 3)	-15244	NR_029517	407024		NR_029517	ENSG00000283797	MIR29B1	MIRN29B1|miR-29b|miRNA29B1|mir-29b-1	microRNA 29b-1	ncRNA	4.37346	5.57476	1.56119	149
453_UNT_peak_414	chr19	7731558	7731890	+	15	NA	exon (NM_001244856, exon 2 of 9)	exon (NM_001244856, exon 2 of 9)	447	NM_001244856	339390	Hs.220649	NM_198492	ENSG00000182566	CLEC4G	DTTR431|LP2698|LSECtin|UNQ431	C-type lectin domain family 4 member G	protein-coding	4.54806	5.85535	1.56119	92
453_UNT_peak_5	chr1	17645061	17645350	+	15	NA	intron (NM_001011722, intron 19 of 26)	intron (NM_001011722, intron 19 of 26)	26892	NM_001328124	55160	Hs.443460	NM_018125	ENSG00000074964	ARHGEF10L	GrinchGEF	Rho guanine nucleotide exchange factor 10 like	protein-coding	4.42269	5.82799	1.56119	48
453_UNT_peak_127	chr10	119767120	119767391	+	15	NA	intron (NM_014937, intron 2 of 19)	L1MEg|LINE|L1	41208	NM_014937	22876	Hs.369755	NM_014937	ENSG00000198825	INPP5F	MSTP007|MSTPO47|SAC2|hSAC2	inositol polyphosphate-5-phosphatase F	protein-coding	4.54806	5.85535	1.56119	82
453_UNT_peak_341	chr16	84923891	84924173	+	15	NA	Intergenic	MLT1D|LTR|ERVL-MaLR	87503	NM_001145548	55625	Hs.461610	NM_017740	ENSG00000153786	ZDHHC7	DHHC7|SERZ-B|SERZ1|ZNF370	zinc finger DHHC-type containing 7	protein-coding	4.51187	5.79675	1.56119	149
453_UNT_peak_873	chr8	123098961	123099236	+	15	NA	intron (NM_001330606, intron 5 of 20)	intron (NM_001330606, intron 5 of 20)	26418	NM_001145088	93594	Hs.492716	NM_145647	ENSG00000156787	TBC1D31	Gm85|WDR67	TBC1 domain family member 31	protein-coding	4.3292	5.50441	1.55578	260
453_UNT_peak_547	chr21	27390064	27390333	+	15	NA	Intergenic	Intergenic	-332181	NR_024357	54088	Hs.570434	NR_024357	ENSG00000225298	LINC00113	C21orf23|NCRNA00113	long intergenic non-protein coding RNA 113	ncRNA	4.54806	5.85535	1.56119	108
453_UNT_peak_617	chr3	100526194	100526534	+	15	NA	intron (NM_018004, intron 1 of 5)	intron (NM_018004, intron 1 of 5)	33745	NM_018004	55076	Hs.658956	NM_018004	ENSG00000181458	TMEM45A	DERP7|DNAPTP4	transmembrane protein 45A	protein-coding	4.41865	5.64688	1.56119	154
453_UNT_peak_471	chr2	107676237	107676549	+	15	NA	Intergenic	Intergenic	-77719	NR_126370	104326057	Hs.585967	NR_126369	ENSG00000232991	GACAT1	LINC00876	gastric cancer associated transcript 1	ncRNA	4.54806	5.85535	1.56119	73
453_UNT_peak_304	chr16	7790895	7791268	+	15	NA	Intergenic	AluSz|SINE|Alu	458331	NM_145893	54715	Hs.459842	NM_018723	ENSG00000078328	RBFOX1	2BP1|A2BP1|FOX-1|FOX1|HRNBP1	RNA binding fox-1 homolog 1	protein-coding	4.54806	5.85535	1.56119	151
453_UNT_peak_638	chr3	147169904	147170184	+	15	NA	Intergenic	(AC)n|Simple_repeat|Simple_repeat	222386	NR_033119	84107	Hs.415766	NM_032153	ENSG00000174963	ZIC4	-	Zic family member 4	protein-coding	4.54806	5.85535	1.56119	146
453_UNT_peak_320	chr16	33648931	33649194	+	15	NA	Intergenic	Intergenic	-120315	NR_130772	104644205	Hs.742548	NR_130771		ENPP7P13	DUNQU1	ectonucleotide pyrophosphatase/phosphodiesterase 7 pseudogene 13	pseudo	4.54806	5.85535	1.56119	66
453_UNT_peak_36	chr1	106093483	106093737	+	15	NA	Intergenic	Intergenic	-65357	NR_146609	105378884	Hs.568533	NR_146609		LINC01677	-	long intergenic non-protein coding RNA 1677	ncRNA	4.54806	5.85535	1.56119	100
453_UNT_peak_885	chr9	9980348	9980631	+	15	NA	intron (NM_002839, intron 4 of 45)	AluSx|SINE|Alu	181097	NR_135135	105375972	Hs.738242	NR_135135	ENSG00000230920	LOC105375972	-	uncharacterized LOC105375972	ncRNA	4.54806	5.85535	1.56119	82
453_UNT_peak_290	chr15	89786664	89787058	+	15	NA	intron (NM_001150, intron 20 of 20)	L1MB7|LINE|L1	10503	NM_001039958	145873	Hs.37311	NM_001039958	ENSG00000188095	MESP2	SCDO2|bHLHc6	mesoderm posterior bHLH transcription factor 2	protein-coding	4.54806	5.85535	1.56119	127
453_UNT_peak_462	chr2	67147784	67148166	+	15	NA	intron (NR_038844, intron 5 of 7)	(AT)n|Simple_repeat|Simple_repeat	61529	NR_110564	102800447	Hs.144196	NR_110564		LINC01828	-	long intergenic non-protein coding RNA 1828	ncRNA	4.54806	5.85535	1.56119	54
453_UNT_peak_117	chr10	76670630	76670936	+	15	NA	Intergenic	Intergenic	-217261	NR_120655	101929328	Hs.664552	NR_120655	ENSG00000236467	KCNMA1-AS1	-	KCNMA1 antisense RNA 1	ncRNA	4.54806	5.85535	1.56119	208
453_UNT_peak_402	chr18	60866974	60867298	+	15	NA	Intergenic	Intergenic	-466446	NM_031891	28316	Hs.671510	NM_031891	ENSG00000101542	CDH20	CDH7L3|Cdh7	cadherin 20	protein-coding	4.54806	5.85535	1.56119	39
453_UNT_peak_30	chr1	92163357	92163708	+	15	NA	Intergenic	L1ME4b|LINE|L1	-5326	NM_015237	23285	Hs.21554	NM_015237	ENSG00000189195	KIAA1107	-	KIAA1107	protein-coding	4.54806	5.85535	1.56119	62
453_UNT_peak_161	chr11	106784382	106784647	+	15	NA	intron (NM_001256424, intron 5 of 8)	intron (NM_001256424, intron 5 of 8)	233931	NM_001256424	2977	Hs.24321	NM_000855	ENSG00000152402	GUCY1A2	GC-SA2|GUC1A2	guanylate cyclase 1 soluble subunit alpha 2	protein-coding	4.54806	5.85535	1.56119	211
453_UNT_peak_74	chr1	181243816	181244099	+	15	NA	Intergenic	Intergenic	7569	NR_046249	100287948	Hs.742594	NR_046249	ENSG00000179452	LINC01699	GM140	long intergenic non-protein coding RNA 1699	ncRNA	4.26586	5.58412	1.56119	70
453_UNT_peak_449	chr2	8893444	8893783	+	15	NA	intron (NM_138799, intron 4 of 12)	intron (NM_138799, intron 4 of 12)	-55974	NM_001348732	57498	Hs.9873	NM_020738	ENSG00000134313	KIDINS220	ARMS|SINO	kinase D interacting substrate 220	protein-coding	4.35861	5.55112	1.56119	253
453_UNT_peak_437	chr19	46887392	46887686	+	15	NA	Intergenic	Intergenic	-31137	NM_004491	2909	Hs.509447	NM_004491	ENSG00000160007	ARHGAP35	GRF-1|GRLF1|P190-A|P190A|p190ARhoGAP|p190RhoGAP	Rho GTPase activating protein 35	protein-coding	4.54806	5.85535	1.56119	174
453_UNT_peak_583	chr3	12990929	12991194	+	15	NA	intron (NM_001134382, intron 1 of 13)	intron (NM_001134382, intron 1 of 13)	-4025	NM_001330619	9922	Hs.475506	NM_014869	ENSG00000144711	IQSEC1	ARF-GEP100|ARFGEP100|BRAG2|GEP100	IQ motif and Sec7 domain 1	protein-coding	4.36915	5.74457	1.56119	88
453_UNT_peak_695	chr4	167875090	167875381	+	15	NA	Intergenic	Cheshire|DNA|hAT-Charlie	-217302	NM_007193	11199	Hs.188401	NM_007193	ENSG00000109511	ANXA10	ANX14	annexin A10	protein-coding	4.54806	5.85535	1.56119	119
453_UNT_peak_745	chr5	152316024	152316302	+	15	NA	Intergenic	Intergenic	89116	NM_020167	56923	Hs.731911	NM_020167	ENSG00000132911	NMUR2	FM-4|FM4|NMU-R2|NMU2R|TGR-1|TGR1	neuromedin U receptor 2	protein-coding	4.54806	5.85535	1.56119	6
453_UNT_peak_88	chr1	244141932	244142194	+	15	NA	Intergenic	A-rich|Low_complexity|Low_complexity	88858	NM_006352	10472	Hs.69997	NM_006352	ENSG00000179456	ZBTB18	C2H2-171|MRD22|RP58|TAZ-1|ZNF238	zinc finger and BTB domain containing 18	protein-coding	4.04696	5.46099	1.51997	47
453_UNT_peak_641	chr3	156001486	156001905	+	15	NA	Intergenic	L1P3|LINE|L1	-118853	NM_001308217	7881	Hs.654519	NM_003471	ENSG00000169282	KCNAB1	AKR6A3|KCNA1B|KV-BETA-1|Kvb1.3|hKvBeta3|hKvb3	potassium voltage-gated channel subfamily A member regulatory beta subunit 1	protein-coding	4.54806	5.85535	1.56119	24
453_UNT_peak_787	chr6	90841955	90842279	+	15	NA	Intergenic	L2c|LINE|L2	-254816	NM_145333	6885	Hs.594838	NM_003188	ENSG00000135341	MAP3K7	CSCF|FMD2|MEKK7|TAK1|TGF1a	mitogen-activated protein kinase kinase kinase 7	protein-coding	4.54806	5.85535	1.56119	144
453_UNT_peak_3	chr1	14804463	14804734	+	15	NA	intron (NM_015209, intron 1 of 7)	intron (NM_015209, intron 1 of 7)	-119531	NM_001018000	23254	Hs.368823	NM_015209	ENSG00000189337	KAZN	KAZ	kazrin, periplakin interacting protein	protein-coding	4.04696	5.46099	1.51997	111
453_UNT_peak_670	chr4	62107163	62107423	+	15	NA	intron (NR_110595, intron 6 of 7)	L1ME3B|LINE|L1	54472	NR_110595	101927186	Hs.723269	NR_110595		ADGRL3-AS1	LPHN3-AS1	adhesion G protein-coupled receptor L3 antisense RNA 1	ncRNA	4.54806	5.85535	1.56119	115
453_UNT_peak_215	chr12	113720303	113720617	+	15	NA	Intergenic	AluJo|SINE|Alu	53223	NR_110025	100506465	Hs.211461	NR_110025	ENSG00000249550	LINC01234	LCAL84|onco-lncRNA-32	long intergenic non-protein coding RNA 1234	ncRNA	4.36915	5.74457	1.56119	93
453_UNT_peak_417	chr19	10932520	10932891	+	15	NA	Intergenic	AluSg4|SINE|Alu	-3693	NM_024029	78992	Hs.164026	NM_024029	ENSG00000130733	YIPF2	FinGER2	Yip1 domain family member 2	protein-coding	4.42269	5.82799	1.56119	230
453_UNT_peak_818	chr7	48725287	48725548	+	15	NA	Intergenic	THE1B-int|LTR|ERVL-MaLR	-199144	NM_152627	168448	Hs.567757	NM_152627	ENSG00000218305	CDC14C	CDC14B2|CDC14Bretro	cell division cycle 14C	protein-coding	4.54806	5.85535	1.56119	227
453_UNT_peak_754	chr6	8268913	8269337	+	15	NA	Intergenic	MamSINE1|SINE|tRNA-RTE	166442	NM_001142541	51000	Hs.285847	NM_015948	ENSG00000124786	SLC35B3	C6orf196|CGI-19|PAPST2	solute carrier family 35 member B3	protein-coding	4.41865	5.64688	1.56119	152
453_UNT_peak_700	chr4	186022578	186022869	+	15	NA	Intergenic	Intergenic	-46432	NM_003265	7098	Hs.657724	NM_003265	ENSG00000164342	TLR3	CD283|IIAE2	toll like receptor 3	protein-coding	4.43391	5.67132	1.56119	29
453_UNT_peak_203	chr12	65792985	65793293	+	15	NA	intron (NR_026825, intron 1 of 1)	AluSx1|SINE|Alu	-31321	NM_003484	8091	Hs.505924	NM_003483	ENSG00000149948	HMGA2	BABL|HMGI-C|HMGIC|LIPO|STQTL9	high mobility group AT-hook 2	protein-coding	4.54806	5.85535	1.56119	70
453_UNT_peak_72	chr1	180063583	180063892	+	15	NA	intron (NM_014810, intron 26 of 37)	AluJb|SINE|Alu	-91096	NM_001004128	5768	Hs.719176	NM_002826	ENSG00000116260	QSOX1	Q6|QSCN6	quiescin sulfhydryl oxidase 1	protein-coding	4.54806	5.85535	1.56119	113
453_UNT_peak_756	chr6	13804797	13805182	+	15	NA	intron (NM_001031713, intron 2 of 8)	intron (NM_001031713, intron 2 of 8)	9571	NM_001031713	63933	Hs.214043	NM_022102	ENSG00000050393	MCUR1	C6orf79|CCDC90A|FMP32	mitochondrial calcium uniporter regulator 1	protein-coding	4.54806	5.85535	1.56119	1
453_UNT_peak_63	chr1	167620985	167621267	+	15	NA	Intergenic	Intergenic	-9067	NR_136519	92241	Hs.493867	NM_052862	ENSG00000198771	RCSD1	CAPZIP|MK2S4	RCSD domain containing 1	protein-coding	4.46372	5.89204	1.59274	69
453_UNT_peak_834	chr7	125641298	125641605	+	15	NA	Intergenic	L2c|LINE|L2	-377160	NR_110183	101928254	Hs.571236	NR_110182	ENSG00000219445	LOC101928254	-	uncharacterized LOC101928254	ncRNA	4.54806	5.85535	1.56119	82
453_UNT_peak_169	chr11	124252782	124253048	+	15	NA	Intergenic	LTR16E1|LTR|ERVL	3239	NM_001002905	26494	Hs.448172	NM_001002905	ENSG00000197849	OR8G1	HSTPCR25|OR8G1P|TPCR25	olfactory receptor family 8 subfamily G member 1 (gene/pseudogene)	protein-coding	4.54806	5.85535	1.56119	88
453_UNT_peak_624	chr3	127188055	127188335	+	15	NA	Intergenic	L1MB7|LINE|L1	-4936	NM_001007534	285311	Hs.591284	NM_001007534	ENSG00000214324	C3orf56	-	chromosome 3 open reading frame 56	protein-coding	4.54806	5.85535	1.56119	148
453_UNT_peak_255	chr14	76393256	76393545	+	15	NA	intron (NM_004452, intron 1 of 10)	intron (NM_004452, intron 1 of 10)	22053	NM_004452	2103	Hs.435845	NM_004452	ENSG00000119715	ESRRB	DFNB35|ERR2|ERRb|ESRL2|NR3B2	estrogen related receptor beta	protein-coding	4.22837	5.52602	1.56119	39
453_UNT_peak_482	chr2	149325638	149325903	+	15	NA	Intergenic	Tigger1|DNA|TcMar-Tigger	-4215	NM_001195685	130574	Hs.21929	NM_194317	ENSG00000187123	LYPD6	-	LY6/PLAUR domain containing 6	protein-coding	4.54806	5.85535	1.56119	81
453_UNT_peak_927	chrX	133424470	133424829	+	15	NA	Intergenic	AluSx1|SINE|Alu	-9472	NM_001448	2239	Hs.58367	NM_001448	ENSG00000076716	GPC4	K-glypican	glypican 4	protein-coding	4.54382	5.84847	1.56119	176
453_UNT_peak_672	chr4	74902334	74902615	+	15	NA	Intergenic	MLT2B2|LTR|ERVL	-30601	NM_015393	25849	Hs.105460	NM_015393	ENSG00000169116	PARM1	Cipar1|DKFZP564O0823|PARM-1|WSC4	prostate androgen-regulated mucin-like protein 1	protein-coding	4.54806	5.85535	1.56119	25
453_UNT_peak_635	chr3	141517835	141518091	+	15	NA	intron (NM_001303245, intron 3 of 23)	MamSINE1|SINE|tRNA-RTE	30916	NM_001303245	5922	Hs.98445	NM_006506	ENSG00000155903	RASA2	GAP1M	RAS p21 protein activator 2	protein-coding	4.54806	5.85535	1.56119	5
453_UNT_peak_741	chr5	136117873	136118185	+	15	NA	Intergenic	Intergenic	-14816	NM_001001420	4090	Hs.167700	NM_005903	ENSG00000113658	SMAD5	DWFC|JV5-1|MADH5	SMAD family member 5	protein-coding	4.54806	5.85535	1.56119	6
453_UNT_peak_158	chr11	94675125	94675383	+	15	NA	intron (NR_135096, intron 4 of 6)	L2c|LINE|L2	65101	NR_135096	105369438	Hs.568921	NR_135093	ENSG00000255929	LOC105369438	-	uncharacterized LOC105369438	ncRNA	4.16734	5.43156	1.5037	174
453_UNT_peak_585	chr3	30458699	30459021	+	15	NA	Intergenic	MSTB-int|LTR|ERVL-MaLR	-60008	NR_147054	101928015	Hs.581534	NR_147054		LINC01985	-	long intergenic non-protein coding RNA 1985	ncRNA	4.54806	5.85535	1.56119	232
453_UNT_peak_189	chr12	28087156	28087413	+	15	NA	Intergenic	Intergenic	-103143	NM_001352082	55297	Hs.653125	NM_018318	ENSG00000123106	CCDC91	HSD8|p56	coiled-coil domain containing 91	protein-coding	4.54806	5.85535	1.56119	84
453_UNT_peak_807	chr7	19101663	19101952	+	15	NA	Intergenic	Intergenic	15865	NM_000474	7291	Hs.66744	NM_000474	ENSG00000122691	TWIST1	ACS3|BPES2|BPES3|CRS|CRS1|CSO|SCS|SWCOS|TWIST|bHLHa38	twist family bHLH transcription factor 1	protein-coding	4.54806	5.85535	1.56119	53
453_UNT_peak_475	chr2	118573536	118573798	+	15	NA	Intergenic	L2c|LINE|L2	29299	NR_110272	101927709	Hs.274529	NR_110272		LOC101927709	-	uncharacterized LOC101927709	ncRNA	4.54806	5.85535	1.56119	122
453_UNT_peak_292	chr15	91789159	91789479	+	15	NA	Intergenic	Intergenic	-64389	NM_001145044	28232	Hs.311187	NM_013272	ENSG00000176463	SLCO3A1	OATP-D|OATP-RP3|OATP3A1|OATPD|OATPRP3|SLC21A11	solute carrier organic anion transporter family member 3A1	protein-coding	4.54806	5.85535	1.56119	139
453_UNT_peak_736	chr5	128610668	128611005	+	15	NA	Intergenic	LTR16B|LTR|ERVL	-72794	NM_001999	2201	Hs.519294	NM_001999	ENSG00000138829	FBN2	CCA|DA9|EOMD	fibrillin 2	protein-coding	4.54806	5.85535	1.56119	40
453_UNT_peak_300	chr16	5275053	5275355	+	15	NA	Intergenic	L1MA4A|LINE|L1	-177384	NM_201598	196483	Hs.406461	NM_201400	ENSG00000118894	EEF2KMT	EFM3|FAM86A|SB153|eEF2-KMT	eukaryotic elongation factor 2 lysine methyltransferase	protein-coding	4.49606	5.77122	1.56119	8
453_UNT_peak_610	chr3	89386944	89387271	+	15	NA	intron (NM_182644, intron 5 of 6)	THE1C-int|LTR|ERVL-MaLR	279583	NM_182644	2042	Hs.123642	NM_005233	ENSG00000044524	EPHA3	EK4|ETK|ETK1|HEK|HEK4|TYRO4	EPH receptor A3	protein-coding	4.54806	5.85535	1.56119	62
453_UNT_peak_637	chr3	146122465	146122863	+	15	NA	intron (NM_182943, intron 2 of 19)	intron (NM_182943, intron 2 of 19)	38831	NM_182943	5352	Hs.477866	NM_000935	ENSG00000152952	PLOD2	BRKS2|LH2|TLH	procollagen-lysine,2-oxoglutarate 5-dioxygenase 2	protein-coding	4.54806	5.85535	1.56119	372
453_UNT_peak_163	chr11	119463774	119464090	+	15	NA	intron (NR_034160, intron 2 of 3)	L1MA3|LINE|L1	-38947	NM_001311162	7070	Hs.644697	NM_006288	ENSG00000154096	THY1	CD90|CDw90	Thy-1 cell surface antigen	protein-coding	4.41865	5.64688	1.56119	151
453_UNT_peak_611	chr3	94045563	94045818	+	15	NA	intron (NR_135621, intron 6 of 8)	AluYc|SINE|Alu	-17080	NM_001001850	415117	Hs.679768	NM_001001850	ENSG00000178750	STX19	-	syntaxin 19	protein-coding	4.54806	5.85535	1.56119	77
453_UNT_peak_729	chr5	99895869	99896154	+	15	NA	Intergenic	Intergenic	362021	NR_110562	102724855	Hs.519477	NR_110562		LINC02113	CTD-2151A2.1	long intergenic non-protein coding RNA 2113	ncRNA	4.54806	5.85535	1.56119	249
453_UNT_peak_520	chr20	21739038	21739389	+	15	NA	Intergenic	L1PB1|LINE|L1	33554	NM_001257096	5075	Hs.122310	NM_006192	ENSG00000125813	PAX1	HUP48|OFC2	paired box 1	protein-coding	4.38842	5.5986	1.56119	30
453_UNT_peak_925	chrX	118383409	118383737	+	15	NA	intron (NM_001184966, intron 2 of 17)	intron (NM_001184966, intron 2 of 17)	-2821	NR_031685	100302214		NR_031685	ENSG00000221463	MIR1277	MIRN1277|hsa-mir-1277	microRNA 1277	ncRNA	4.54806	5.85535	1.56119	190
453_UNT_peak_765	chr6	25627987	25628307	+	15	NA	Intergenic	Intergenic	-24054	NM_006998	10590	Hs.116428	NM_006998	ENSG00000079689	SCGN	CALBL|DJ501N12.8|SECRET|SEGN|setagin	secretagogin, EF-hand calcium binding protein	protein-coding	4.54806	5.85535	1.56119	30
453_UNT_peak_480	chr2	137163704	137164008	+	15	NA	intron (NM_001316349, intron 6 of 27)	MIR1_Amn|SINE|MIR	398294	NM_001316349	80731	Hs.68533	NM_001080427	ENSG00000144229	THSD7B	-	thrombospondin type 1 domain containing 7B	protein-coding	4.54806	5.85535	1.56119	100
453_UNT_peak_713	chr5	42254514	42254822	+	15	NA	Intergenic	L1PA4|LINE|L1	-79323	NR_104636	101926960	Hs.365692	NR_104635		LOC101926960	-	uncharacterized LOC101926960	ncRNA	4.54806	5.85535	1.56119	118
453_UNT_peak_836	chr7	128559063	128559321	+	15	NA	Intergenic	AluJr|SINE|Alu	-82049	NR_024368	402483	Hs.722350	NM_001039682		LINC01000	-	long intergenic non-protein coding RNA 1000	ncRNA	4.04696	5.46099	1.51997	197
453_UNT_peak_829	chr7	99533572	99533883	+	15	NA	TTS (NM_014569)	TTS (NM_014569)	18407	NM_145111	221786	Hs.596587	NM_145111	ENSG00000221909	FAM200A	C7orf38	family with sequence similarity 200 member A	protein-coding	4.54806	5.85535	1.56119	162
453_UNT_peak_874	chr8	125087866	125088182	+	15	NA	intron (NM_014846, intron 1 of 28)	L2a|LINE|L2	3795	NM_014846	9897	Hs.270043	NM_014846	ENSG00000164961	WASHC5	KIAA0196|RTSC|RTSC1|SPG8	WASH complex subunit 5	protein-coding	4.3292	5.50441	1.55578	77
453_UNT_peak_493	chr2	190606767	190607021	+	15	NA	Intergenic	Intergenic	-42001	NM_001321313	4664	Hs.107474	NM_005966	ENSG00000138386	NAB1	-	NGFI-A binding protein 1	protein-coding	4.54806	5.85535	1.56119	82
453_UNT_peak_678	chr4	96896826	96897136	+	15	NA	Intergenic	(AC)n|Simple_repeat|Simple_repeat	-469945	NR_102713	101410545	Hs.628520	NR_102713	ENSG00000251620	STPG2-AS1	-	STPG2 antisense RNA 1	ncRNA	4.54806	5.85535	1.56119	192
453_UNT_peak_628	chr3	134271423	134271724	+	15	NA	Intergenic	MER103C|DNA|hAT-Charlie	-20829	NM_002958	6259	Hs.654562	NM_002958	ENSG00000163785	RYK	D3S3195|JTK5|JTK5A|RYK1	receptor like tyrosine kinase	protein-coding	4.54806	5.85535	1.56119	68
453_UNT_peak_761	chr6	19266170	19266632	+	15	NA	Intergenic	L2a|LINE|L2	-85921	NR_110860	101928519	Hs.551771	NR_110860		LOC101928519	-	uncharacterized LOC101928519	ncRNA	4.54806	5.85535	1.56119	33
453_UNT_peak_202	chr12	56302856	56303138	+	15	NA	Intergenic	MIRb|SINE|MIR	-2606	NM_004077	1431	Hs.743252	NM_004077	ENSG00000062485	CS	-	citrate synthase	protein-coding	4.40919	5.80693	1.56119	106
453_UNT_peak_424	chr19	27529940	27530411	+	15	NA	Intergenic	ALR/Alpha|Satellite|centr	-263256	NR_110688	101927151	Hs.567934	NR_110687	ENSG00000267575	LOC101927151	-	uncharacterized LOC101927151	ncRNA	4.54806	5.85535	1.56119	289
453_UNT_peak_896	chr9	79591965	79592289	+	15	NA	intron (NM_001351550, intron 4 of 18)	(TTC)n|Simple_repeat|Simple_repeat	18954	NM_001351546	7091	Hs.444213	NM_007005	ENSG00000106829	TLE4	BCE-1|BCE1|E(spI)|E(spl)|ESG|ESG4|GRG4|Grg-4	TLE family member 4, transcriptional corepressor	protein-coding	4.54806	5.85535	1.56119	66
453_UNT_peak_186	chr12	16394397	16394656	+	15	NA	Intergenic	(CTTT)n|Simple_repeat|Simple_repeat	41109	NM_145764	4257	Hs.389700	NM_020300	ENSG00000008394	MGST1	GST12|MGST|MGST-I	microsomal glutathione S-transferase 1	protein-coding	4.54806	5.85535	1.56119	71
453_UNT_peak_932	chrX	139090548	139090926	+	15	NA	intron (NM_001139501, intron 2 of 7)	AluJb|SINE|Alu	114286	NM_001139501	2258	Hs.6540	NM_004114	ENSG00000129682	FGF13	FGF-13|FGF2|FHF-2|FHF2|LINC00889	fibroblast growth factor 13	protein-coding	4.54382	5.84847	1.56119	61
453_UNT_peak_620	chr3	119547566	119547944	+	15	NA	intron (NM_005191, intron 2 of 6)	L3b|LINE|CR1	11879	NM_005191	941	Hs.838	NM_005191	ENSG00000121594	CD80	B7|B7-1|B7.1|BB1|CD28LG|CD28LG1|LAB7	CD80 molecule	protein-coding	4.46477	5.72084	1.56119	271
453_UNT_peak_516	chr20	17227494	17227814	+	15	NA	intron (NM_001201529, intron 1 of 10)	intron (NM_001201529, intron 1 of 10)	702	NM_001201529	5126	Hs.315186	NM_002594	ENSG00000125851	PCSK2	NEC 2|NEC-2|NEC2|PC2|SPC2	proprotein convertase subtilisin/kexin type 2	protein-coding	4.54806	5.85535	1.56119	266
453_UNT_peak_191	chr12	36018999	36019253	+	15	NA	Intergenic	ALR/Alpha|Satellite|centr	1996845	NM_032834	84920	Hs.102971	NM_032834	ENSG00000139133	ALG10	ALG10A|DIE2|KCR1	ALG10 alpha-1,2-glucosyltransferase	protein-coding	4.54806	5.85535	1.56119	121
453_UNT_peak_590	chr3	43165708	43166038	+	15	NA	Intergenic	L1M4|LINE|L1	-59790	NM_032806	84892	Hs.745002	NM_032806	ENSG00000144647	POMGNT2	AGO61|C3orf39|GTDC2|MDDGA8|MDDGC8	protein O-linked mannose N-acetylglucosaminyltransferase 2 (beta 1,4-)	protein-coding	4.54806	5.85535	1.56119	18
453_UNT_peak_216	chr12	115926879	115927269	+	15	NA	Intergenic	AluSg|SINE|Alu	221580	NR_030351	693205		NR_030351	ENSG00000207967	MIR620	MIRN620|hsa-mir-620	microRNA 620	ncRNA	4.52779	5.82249	1.56119	63
453_UNT_peak_595	chr3	48913492	48913816	+	15	NA	Intergenic	Intergenic	-5166	NM_001349216	10425	Hs.633601	NM_006321	ENSG00000177479	ARIH2	ARI2|TRIAD1	ariadne RBR E3 ubiquitin protein ligase 2	protein-coding	4.29122	5.62347	1.56119	279
453_UNT_peak_466	chr2	83066355	83066712	+	15	NA	Intergenic	Intergenic	209730	NR_033423	1720	Hs.169235	NR_033423		DHFRP3	-	dihydrofolate reductase pseudogene 3	pseudo	4.54806	5.85535	1.56119	157
453_UNT_peak_455	chr2	16585255	16585529	+	15	NA	intron (NM_030797, intron 3 of 11)	intron (NM_030797, intron 3 of 11)	80474	NM_030797	81553	Hs.467769	NM_030797	ENSG00000197872	FAM49A	-	family with sequence similarity 49 member A	protein-coding	4.54806	5.85535	1.56119	119
453_UNT_peak_274	chr15	34869082	34869430	+	15	NA	intron (NM_014691, intron 31 of 34)	L1ME2|LINE|L1	-73530	NM_005159	70	Hs.118127	NM_005159	ENSG00000159251	ACTC1	ACTC|ASD5|CMD1R|CMH11|LVNC4	actin alpha cardiac muscle 1	protein-coding	4.54806	5.85535	1.56119	86
453_UNT_peak_438	chr19	47974258	47974628	+	15	NA	intron (NM_001128326, intron 5 of 5)	AluSx1|SINE|Alu	17727	NM_001128326	100131137	Hs.651072	NM_001128326	ENSG00000188334	BSPH1	BSP1|ELSPBP2	binder of sperm protein homolog 1	protein-coding	4.54806	5.85535	1.56119	10
453_UNT_peak_831	chr7	112735285	112735549	+	15	NA	Intergenic	Intergenic	55006	NR_109840	64418	Hs.606345	NM_022484	ENSG00000146802	TMEM168	-	transmembrane protein 168	protein-coding	4.54806	5.85535	1.56119	123
453_UNT_peak_368	chr17	40098229	40098482	+	15	NA	intron (NM_021724, intron 1 of 7)	intron (NM_021724, intron 1 of 7)	2370	NM_021724	9572	Hs.724	NM_021724	ENSG00000126368	NR1D1	EAR1|REVERBA|REVERBalpha|THRA1|THRAL|ear-1|hRev	nuclear receptor subfamily 1 group D member 1	protein-coding	4.54806	5.85535	1.56119	87
453_UNT_peak_693	chr4	156586439	156586760	+	15	NA	Intergenic	L2c|LINE|L2	384795	NM_016205	56034	Hs.570855	NM_016205	ENSG00000145431	PDGFC	FALLOTEIN|SCDGF	platelet derived growth factor C	protein-coding	4.54806	5.85535	1.56119	282
453_UNT_peak_800	chr6	165438193	165438466	+	15	NA	intron (NM_001130690, intron 5 of 21)	AluSp|SINE|Alu	28728	NR_106988									4.54806	5.85535	1.56119	174
453_UNT_peak_763	chr6	21191746	21192024	+	15	NA	intron (NM_017774, intron 13 of 15)	intron (NM_017774, intron 13 of 15)	320007	NR_103790	100874531	Hs.112750	NR_103790	ENSG00000280989	LINC00581	linc-MBOAT1-4	long intergenic non-protein coding RNA 581	ncRNA	4.54806	5.85535	1.56119	103
453_UNT_peak_639	chr3	150042515	150042788	+	15	NA	Intergenic	Tigger17a|DNA|TcMar-Tigger	-53792	NR_136187	105374313	Hs.151216	NR_136187		LOC105374313	-	uncharacterized LOC105374313	ncRNA	4.54806	5.85535	1.56119	254
453_UNT_peak_184	chr12	13432408	13432690	+	15	NA	Intergenic	Intergenic	-55804	NR_036555	283422	Hs.448717	NM_182558	ENSG00000180861	LINC01559	C12orf36	long intergenic non-protein coding RNA 1559	ncRNA	4.3292	5.50441	1.55578	207
453_UNT_peak_514	chr20	16900416	16900840	+	15	NA	Intergenic	Intergenic	152275	NM_020157	56914	Hs.41119	NM_020157	ENSG00000125879	OTOR	FDP|MIAL1	otoraplin	protein-coding	4.54806	5.85535	1.56119	400
453_UNT_peak_317	chr16	29066011	29066265	+	15	NA	Intergenic	AluJo|SINE|Alu	-8704	NR_003369	653390	Hs.720348	NR_003369	ENSG00000103472	RRN3P2	-	RRN3 homolog, RNA polymerase I transcription factor pseudogene 2	pseudo	4.04696	5.46099	1.51997	163
453_UNT_peak_746	chr5	165439731	165439995	+	15	NA	Intergenic	Intergenic	969584	NR_105065	102546299	Hs.437730	NR_105065	ENSG00000241956	LOC102546299	-	uncharacterized LOC102546299	ncRNA	4.54806	5.85535	1.56119	7
453_UNT_peak_2	chr1	4748878	4749174	+	15	NA	intron (NM_001042478, intron 2 of 5)	intron (NM_001042478, intron 2 of 5)	93981	NM_018836	55966	Hs.12473	NM_018836	ENSG00000196581	AJAP1	MOT8|SHREW-1|SHREW1	adherens junctions associated protein 1	protein-coding	4.38241	5.76522	1.56119	241
453_UNT_peak_441	chr19	53340133	53340400	+	15	NA	intron (NM_138374, intron 1 of 3)	AluSq|SINE|Alu	6547	NM_001321522	91664	Hs.720672	NM_138374	ENSG00000213799	ZNF845	-	zinc finger protein 845	protein-coding	4.54806	5.85535	1.56119	33
453_UNT_peak_839	chr7	131144223	131144615	+	15	NA	intron (NM_001145354, intron 2 of 18)	AluY|SINE|Alu	34323	NM_001145354	4289	Hs.44693	NM_013255	ENSG00000128585	MKLN1	TWA2	muskelin 1	protein-coding	4.49606	5.77122	1.56119	118
453_UNT_peak_213	chr12	109307713	109308015	+	15	NA	intron (NM_213596, intron 2 of 9)	intron (NM_213596, intron 2 of 9)	1356	NM_213596	121643	Hs.528316	NM_213596	ENSG00000139445	FOXN4	-	forkhead box N4	protein-coding	4.54806	5.85535	1.56119	260
453_UNT_peak_565	chr22	33675257	33675570	+	15	NA	intron (NM_133642, intron 2 of 14)	L2b|LINE|L2	29507	NR_145833	109616998		NR_145833	ENSG00000253007	SNORA50B	-	small nucleolar RNA, H/ACA box 50B	snoRNA	4.40348	5.62264	1.56119	40
453_UNT_peak_469	chr2	98888801	98889186	+	15	NA	intron (NM_207362, intron 1 of 9)	AluSc8|SINE|Alu	47228	NM_207362	343990	Hs.469398	NM_207362	ENSG00000196872	KIAA1211L	C2orf55	KIAA1211 like	protein-coding	4.54806	5.85535	1.56119	222
453_UNT_peak_934	chrX	146141075	146141385	+	15	NA	Intergenic	L2c|LINE|L2	-113358	NR_030581	100126341		NR_030581	ENSG00000216056	MIR891A	MIRN891A	microRNA 891a	ncRNA	4.54806	5.85535	1.56119	219
453_UNT_peak_248	chr14	46273018	46273284	+	15	NA	intron (NR_102702, intron 3 of 3)	intron (NR_102702, intron 3 of 3)	-198208	NR_102700	100506412	Hs.207545	NR_102699	ENSG00000258700	LINC00871	-	long intergenic non-protein coding RNA 871	ncRNA	4.54806	5.85535	1.56119	144
453_UNT_peak_448	chr2	8234269	8234566	+	15	NA	intron (NR_152741, intron 9 of 9)	intron (NR_152741, intron 9 of 9)	94002	NR_152741	339789	Hs.565619	NR_034135	ENSG00000236790	LINC00299	C2orf46|NCRNA00299	long intergenic non-protein coding RNA 299	ncRNA	4.54806	5.85535	1.56119	234
453_UNT_peak_574	chr22	50021657	50022076	+	15	NA	intron (NM_001350317, intron 13 of 13)	intron (NM_001350317, intron 13 of 13)	-9240	NM_001001694	400935	Hs.526712	NM_001001694	ENSG00000188263	IL17REL	-	interleukin 17 receptor E like	protein-coding	4.04985	5.70022	1.56119	86
453_UNT_peak_808	chr7	21340226	21340482	+	15	NA	Intergenic	L1PA7|LINE|L1	-87680	NM_001326542	6671	Hs.88013	NM_003112	ENSG00000105866	SP4	HF1B|SPR-1	Sp4 transcription factor	protein-coding	4.54806	5.85535	1.56119	98
453_UNT_peak_339	chr16	80371602	80371936	+	15	NA	intron (NR_120307, intron 2 of 5)	L2b|LINE|L2	-168965	NM_001305017	83657	Hs.98849	NM_130897	ENSG00000168589	DYNLRB2	DNCL2B|DNLC2B|ROBLD2	dynein light chain roadblock-type 2	protein-coding	4.54806	5.85535	1.56119	178
453_UNT_peak_687	chr4	128069819	128070173	+	15	NA	intron (NM_018078, intron 1 of 19)	intron (NM_018078, intron 1 of 19)	8730	NR_146772	55132	Hs.654971	NM_018078	ENSG00000138709	LARP1B	LARP2	La ribonucleoprotein domain family member 1B	protein-coding	4.3292	5.50441	1.55578	18
453_UNT_peak_688	chr4	140275045	140275303	+	15	NA	intron (NM_032547, intron 1 of 4)	intron (NM_032547, intron 1 of 4)	17888	NM_032547	60592	Hs.480815	NM_032547	ENSG00000153130	SCOC	HRIHFB2072|SCOCO|UNC-69	short coiled-coil protein	protein-coding	4.46477	5.72084	1.56119	12
453_UNT_peak_774	chr6	45917971	45918394	+	15	NA	intron (NR_045672, intron 1 of 2)	intron (NR_045672, intron 1 of 2)	19415	NR_045672	53405	Hs.485489	NM_016929	ENSG00000112782	CLIC5	DFNB102|DFNB103|MST130|MSTP130	chloride intracellular channel 5	protein-coding	4.54806	5.85535	1.56119	6
453_UNT_peak_281	chr15	51364088	51364360	+	15	NA	intron (NM_181789, intron 1 of 9)	L1MEc|LINE|L1	-13022	NM_001330297	342035	Hs.526441	NM_181789	ENSG00000186417	GLDN	CLOM|COLM|CRG-L2|CRGL2|LCCS11|UNC-112	gliomedin	protein-coding	4.31464	5.48134	1.53658	48
453_UNT_peak_344	chr16	85649816	85650092	+	15	NA	intron (NM_001134473, intron 2 of 14)	intron (NM_001134473, intron 2 of 14)	36824	NM_014615	23199	Hs.461647	NM_014615	ENSG00000131149	GSE1	CRHSP24|KIAA0182	Gse1 coiled-coil protein	protein-coding	4.54806	5.85535	1.56119	176
453_UNT_peak_622	chr3	123368753	123369111	+	15	NA	intron (NM_183357, intron 1 of 20)	intron (NM_183357, intron 1 of 20)	47410	NM_001199642	111	Hs.593292	NM_183357	ENSG00000173175	ADCY5	AC5|FDFM	adenylate cyclase 5	protein-coding	4.40348	5.62264	1.56119	96
453_UNT_peak_390	chr18	14065503	14065953	+	15	NA	Intergenic	L1PA5|LINE|L1	66762	NR_033354	162655	Hs.352635	NM_145287	ENSG00000175322	ZNF519	HsT2362	zinc finger protein 519	protein-coding	4.54806	5.85535	1.56119	396
453_UNT_peak_401	chr18	58641261	58641540	+	15	NA	Intergenic	LTR7|LTR|ERV1	-12443	NM_052947	115701	Hs.628152	NM_052947	ENSG00000198796	ALPK2	HAK	alpha kinase 2	protein-coding	4.54806	5.85535	1.56119	195
453_UNT_peak_608	chr3	77333942	77334287	+	15	NA	intron (NM_001290039, intron 2 of 26)	intron (NM_001290039, intron 2 of 26)	236102	NM_001128929	6092	Hs.13305	NM_002942	ENSG00000185008	ROBO2	SAX3	roundabout guidance receptor 2	protein-coding	4.54806	5.85535	1.56119	220
453_UNT_peak_698	chr4	182161420	182161676	+	15	NA	Intergenic	AluSz|SINE|Alu	-7745	NR_031640	100302270		NR_031640	ENSG00000221227	MIR1305	MIRN1305|hsa-mir-1305|mir-1305	microRNA 1305	ncRNA	4.54806	5.85535	1.56119	129
453_UNT_peak_858	chr8	42064031	42064415	+	15	NA	intron (NR_136589, intron 1 of 1)	AluSq2|SINE|Alu	-12197	NM_001305878	7994	Hs.491577	NM_006766	ENSG00000083168	KAT6A	MOZ|MRD32|MYST-3|MYST3|RUNXBP2|ZC2HC6A|ZNF220	lysine acetyltransferase 6A	protein-coding	4.54806	5.85535	1.56119	220
453_UNT_peak_132	chr10	125179994	125180266	+	15	NA	Intergenic	L1PA6|LINE|L1	-19069	NM_001083914	1488	Hs.501345	NM_001329	ENSG00000175029	CTBP2	-	C-terminal binding protein 2	protein-coding	4.54806	5.85535	1.56119	135
453_UNT_peak_810	chr7	30077884	30078161	+	15	NA	intron (NM_001350973, intron 13 of 13)	MIRb|SINE|MIR	49661	NM_001197026	84725	Hs.233495	NM_032639	ENSG00000106086	PLEKHA8	FAPP2	pleckstrin homology domain containing A8	protein-coding	4.54806	5.85535	1.56119	24
453_UNT_peak_208	chr12	82020421	82020776	+	15	NA	Intergenic	ERVL-E-int|LTR|ERVL	66879	NR_110089	101928449	Hs.737488	NR_110089	ENSG00000257747	LINC02426	-	long intergenic non-protein coding RNA 2426	ncRNA	4.54806	5.85535	1.56119	31
453_UNT_peak_538	chr21	7971256	7971629	+	15	NA	Intergenic	ALR/Alpha|Satellite|centr	-141810	NM_001330065	102723475		NM_001330065	ENSG00000276289	KCNE1B	-	potassium voltage-gated channel subfamily E regulatory subunit 1B	protein-coding	4.40348	5.62264	1.56119	230
453_UNT_peak_630	chr3	134665710	134665995	+	15	NA	Intergenic	GA-rich|Low_complexity|Low_complexity	-14807	NM_001350859	339855	Hs.146730	NM_178554	ENSG00000174611	KY	MFM7	kyphoscoliosis peptidase	protein-coding	4.3292	5.50441	1.55578	154
453_UNT_peak_211	chr12	104007239	104007508	+	15	NA	intron (NM_031302, intron 5 of 11)	intron (NM_031302, intron 5 of 11)	41558	NM_003211	6996	Hs.584809	NM_003211	ENSG00000139372	TDG	hTDG	thymine DNA glycosylase	protein-coding	4.54806	5.85535	1.56119	153
453_UNT_peak_663	chr4	37395088	37395375	+	15	NA	intron (NM_001144990, intron 3 of 6)	intron (NM_001144990, intron 3 of 6)	-58699	NM_001104629	55286	Hs.107527	NM_018302	ENSG00000154274	C4orf19	-	chromosome 4 open reading frame 19	protein-coding	4.54806	5.85535	1.56119	37
453_UNT_peak_265	chr14	105715211	105715465	+	15	NA	Intergenic	Intergenic	-42531	NR_046211	2003	Hs.744419	NR_046211		ELK2AP	ELK2|ELK2.1|ELK2P1	ETS transcription factor ELK2A, pseudogene	pseudo	4.54806	5.85535	1.56119	29
453_UNT_peak_790	chr6	115789849	115790216	+	15	NA	Intergenic	Intergenic	-146197	NR_134602	105377962	Hs.571066	NR_134602		LINC02534	-	long intergenic non-protein coding RNA 2534	ncRNA	4.54806	5.85535	1.56119	325
453_UNT_peak_868	chr8	83381709	83382048	+	15	NA	Intergenic	L1MA8|LINE|L1	-21880	NR_122034	103352670	Hs.399852	NR_122034	ENSG00000253898	LINC01419	LVCAT7|TCONS_00014497	long intergenic non-protein coding RNA 1419	ncRNA	4.54806	5.85535	1.56119	183
453_UNT_peak_578	chr3	3715528	3715827	+	15	NA	intron (NR_149025, intron 5 of 5)	intron (NR_149025, intron 5 of 5)	-83754	NM_001324188	57633	Hs.163244	NM_020873	ENSG00000175928	LRRN1	FIGLER3|NLRR-1	leucine rich repeat neuronal 1	protein-coding	4.54806	5.85535	1.56119	188
453_UNT_peak_319	chr16	33033672	33033961	+	15	NA	Intergenic	Intergenic	-148674	NR_003083	386757	Hs.433146	NM_198857	ENSG00000214617	SLC6A10P	CT-2|CT2|SLC6A10|SLC6A10pA	solute carrier family 6 member 10, pseudogene	pseudo	4.54806	5.85535	1.56119	123
453_UNT_peak_919	chrX	54733203	54733538	+	15	NA	Intergenic	L1PA4|LINE|L1	64870	NM_198510	347365	Hs.454272	NM_198510	ENSG00000102313	ITIH6	ITIH5L|UNQ6369|dJ14O9.1	inter-alpha-trypsin inhibitor heavy chain family member 6	protein-coding	4.54806	5.85535	1.56119	41
453_UNT_peak_181	chr12	6024718	6025041	+	15	NA	intron (NM_000552, intron 24 of 51)	AluSx1|SINE|Alu	15304	NR_145989	109729112		NR_145989		SNORA120	-	small nucleolar RNA, H/ACA box 120	snoRNA	4.38842	5.5986	1.56119	276
453_UNT_peak_604	chr3	66027106	66027374	+	15	NA	intron (NM_001033057, intron 1 of 22)	AluY|SINE|Alu	11594	NM_015520	9223	Hs.476636	NM_004742	ENSG00000151276	MAGI1	AIP-3|AIP3|BAIAP1|BAP-1|BAP1|MAGI-1|MAGI-1b|Magi1d|TNRC19|WWP3	membrane associated guanylate kinase, WW and PDZ domain containing 1	protein-coding	4.38842	5.5986	1.56119	107
453_UNT_peak_231	chr13	33732024	33732374	+	15	NA	Intergenic	LTR71B|LTR|ERV1	-55364	NM_001243476	90627	Hs.156551	NM_052851	ENSG00000133121	STARD13	ARHGAP37|DLC2|GT650|LINC00464	StAR related lipid transfer domain containing 13	protein-coding	4.36915	5.74457	1.56119	59
453_UNT_peak_187	chr12	25878904	25879191	+	15	NA	Intergenic	LTR40a|LTR|ERVL	-4968	NR_036188	100422897		NR_036188	ENSG00000283603	MIR4302	-	microRNA 4302	ncRNA	4.54806	5.85535	1.56119	134
453_UNT_peak_461	chr2	62215505	62215863	+	15	NA	intron (NM_001319075, intron 1 of 1)	intron (NM_001319075, intron 1 of 1)	163	NM_001319075	10678	Hs.173203	NM_006577	ENSG00000170340	B3GNT2	3-Gn-T1|3-Gn-T2|B3GN-T2|B3GNT|B3GNT-2|B3GNT1|BETA3GNT|BGNT2|BGnT-2|beta-1|beta3Gn-T1|beta3Gn-T2	UDP-GlcNAc:betaGal beta-1,3-N-acetylglucosaminyltransferase 2	protein-coding	3.74242	5.43464	1.5048	110
453_UNT_peak_843	chr7	154077650	154077946	+	15	NA	intron (NM_001290253, intron 1 of 5)	AluSc|SINE|Alu	-17228	NR_136254	101929998	Hs.689473	NR_136254		LOC101929998	-	uncharacterized LOC101929998	ncRNA	4.54806	5.85535	1.56119	295
453_UNT_peak_529	chr20	45984862	45985135	+	15	NA	Intergenic	Intergenic	-12804	NM_022095	63925	Hs.174193	NM_022095	ENSG00000198026	ZNF335	MCPH10|NIF-1|NIF1|NIF2	zinc finger protein 335	protein-coding	4.04696	5.46099	1.51997	268
453_UNT_peak_366	chr17	38865244	38865506	+	15	NA	Intergenic	AluSx4|SINE|Alu	-4484	NR_073384	3927	Hs.741156	NM_006148	ENSG00000002834	LASP1	Lasp-1|MLN50	LIM and SH3 protein 1	protein-coding	4.54806	5.85535	1.56119	155
453_UNT_peak_773	chr6	44732258	44732630	+	15	NA	Intergenic	LTR47A|LTR|ERVL	-180563	NR_134609	105375075	Hs.123393	NR_134609		LOC105375075	-	uncharacterized LOC105375075	ncRNA	4.38842	5.5986	1.56119	108
453_UNT_peak_260	chr14	86698487	86698757	+	15	NA	Intergenic	Intergenic	-207156	NR_038445	283585	Hs.381998	NR_038445	ENSG00000258804	LINC01148	-	long intergenic non-protein coding RNA 1148	ncRNA	4.44929	5.69598	1.56119	225
453_UNT_peak_683	chr4	108464851	108465197	+	15	NA	Intergenic	AluSx1|SINE|Alu	-92209	NR_134679	101929621	Hs.679455	NR_134679		LOC101929621	-	uncharacterized LOC101929621	ncRNA	4.54806	5.85535	1.56119	256
453_UNT_peak_406	chr18	78677069	78677343	+	15	NA	Intergenic	Intergenic	-303069	NM_171999	27164	Hs.700557	NM_171999	ENSG00000256463	SALL3	ZNF796	spalt like transcription factor 3	protein-coding	4.35861	5.55112	1.56119	225
453_UNT_peak_223	chr13	24566984	24567278	+	15	NA	Intergenic	Intergenic	-13077	NR_002815	374491	Hs.406779	NR_002815		TPTE2P6	-	transmembrane phosphoinositide 3-phosphatase and tensin homolog 2 pseudogene 6	pseudo	4.44929	5.69598	1.56119	244
453_UNT_peak_602	chr3	65841780	65842074	+	15	NA	intron (NM_001033057, intron 1 of 22)	intron (NM_001033057, intron 1 of 22)	-51889	NR_046575	100873983	Hs.663889	NR_046575	ENSG00000240175	MAGI1-AS1	-	MAGI1 antisense RNA 1	ncRNA	4.54806	5.85535	1.56119	284
453_UNT_peak_869	chr8	90346397	90346665	+	15	NA	intron (NR_051989, intron 2 of 3)	L1MC3|LINE|L1	125043	NR_051989	100874052	Hs.571514	NR_051989	ENSG00000253394	LINC00534	-	long intergenic non-protein coding RNA 534	ncRNA	4.41865	5.64688	1.56119	19
453_UNT_peak_607	chr3	75226406	75226741	+	15	NA	Intergenic	Intergenic	12097	NR_039646	100616394		NR_039646	ENSG00000284252	MIR4444-1	MIR4444|hsa-mir-4444-1|miR-4444-1	microRNA 4444-1	ncRNA	4.41865	5.64688	1.56119	264
453_UNT_peak_277	chr15	39557780	39558073	+	15	NA	Intergenic	Intergenic	-23153	NM_003246	7057	Hs.164226	NM_003246	ENSG00000137801	THBS1	THBS|THBS-1|TSP|TSP-1|TSP1	thrombospondin 1	protein-coding	4.21602	5.5069	1.5576	200
453_UNT_peak_887	chr9	21365963	21366244	+	15	NA	Intergenic	AluSx1|SINE|Alu	1973	NM_006900	3447	Hs.37026	NM_006900	ENSG00000233816	IFNA13	-	interferon alpha 13	protein-coding	4.54806	5.85535	1.56119	140
453_UNT_peak_762	chr6	20875309	20875570	+	15	NA	intron (NM_017774, intron 9 of 15)	intron (NM_017774, intron 9 of 15)	340982	NM_017774	54901	Hs.657604	NM_017774	ENSG00000145996	CDKAL1	-	CDK5 regulatory subunit associated protein 1 like 1	protein-coding	4.52779	5.82249	1.56119	51
453_UNT_peak_387	chr18	11015000	11015291	+	15	NA	intron (NM_022068, intron 2 of 51)	intron (NM_022068, intron 2 of 51)	133617	NM_022068	63895	Hs.436902	NM_022068	ENSG00000154864	PIEZO2	C18orf30|C18orf58|DA3|DA5|DAIPT|FAM38B|FAM38B2|HsT748|HsT771|MWKS	piezo type mechanosensitive ion channel component 2	protein-coding	4.54806	5.85535	1.56119	235
453_UNT_peak_502	chr2	224573492	224573857	+	15	NA	intron (NM_003590, intron 1 of 15)	intron (NM_003590, intron 1 of 15)	-3849	NM_001257198	8452	Hs.372286	NM_003590	ENSG00000036257	CUL3	CUL-3|PHA2E	cullin 3	protein-coding	4.54806	5.85535	1.56119	311
453_UNT_peak_481	chr2	145526019	145526282	+	15	NA	Intergenic	Intergenic	858183	NR_033870	401014	Hs.742290	NR_033870	ENSG00000226674	TEX41	DKFZp686O1327|LINC00953	testis expressed 41	ncRNA	4.54806	5.85535	1.56119	84
453_UNT_peak_83	chr1	209565145	209565514	+	15	NA	Intergenic	Intergenic	-18371	NM_020439	57172	Hs.199068	NM_020439	ENSG00000008118	CAMK1G	CLICK3|CLICKIII|VWS1|dJ272L16.1	calcium/calmodulin dependent protein kinase IG	protein-coding	3.76632	5.71369	1.56119	4
453_UNT_peak_69	chr1	178321989	178322350	+	15	NA	intron (NM_170692, intron 3 of 17)	intron (NM_170692, intron 3 of 17)	-19302	NM_004841	9462	Hs.496139	NM_004841	ENSG00000075391	RASAL2	NGAP	RAS protein activator like 2	protein-coding	4.04696	5.46099	1.51997	58
453_UNT_peak_363	chr17	33887967	33888294	+	15	NA	intron (NM_001094, intron 1 of 9)	Tigger5b|DNA|TcMar-Tigger	268676	NM_001094	40	Hs.368417	NM_001094	ENSG00000108684	ASIC2	ACCN|ACCN1|ASIC2a|BNC1|BNaC1|MDEG|hBNaC1	acid sensing ion channel subunit 2	protein-coding	4.54806	5.85535	1.56119	281
453_UNT_peak_822	chr7	69487954	69488296	+	15	NA	Intergenic	AluSq2|SINE|Alu	109499	NR_148927	100507468	Hs.362492	NR_108105		CT66	-	cancer/testis associated transcript 66	ncRNA	4.54806	5.85535	1.56119	222
453_UNT_peak_856	chr8	38357127	38357527	+	15	NA	intron (NM_023034, intron 1 of 23)	L2c|LINE|L2	24945	NM_017778	54904	Hs.434966	NM_017778	ENSG00000147548	NSD3	KMT3F|KMT3G|WHISTLE|WHSC1L1|pp14328	nuclear receptor binding SET domain protein 3	protein-coding	4.54382	5.84847	1.56119	336
453_UNT_peak_92	chr10	10100721	10101056	+	15	NA	Intergenic	LTR52|LTR|ERVL	42166	NR_120636	101928298	Hs.385576	NR_120636	ENSG00000224788	LINC02670	-	long intergenic non-protein coding RNA 2670	ncRNA	4.54806	5.85535	1.56119	236
453_UNT_peak_156	chr11	93928560	93928929	+	15	NA	Intergenic	L1PB3|LINE|L1	-78242	NM_001144871	387804	Hs.512252	NM_001144871	ENSG00000214376	VSTM5	C11orf90	V-set and transmembrane domain containing 5	protein-coding	4.30018	5.45846	1.51997	156
453_UNT_peak_598	chr3	53911020	53911302	+	15	NA	Intergenic	AluJr|SINE|Alu	-19146	NM_021237	58515	Hs.58471	NM_021237	ENSG00000113811	SELENOK	HSPC030|HSPC297|SELK	selenoprotein K	protein-coding	4.54806	5.85535	1.56119	217
453_UNT_peak_351	chr17	21517746	21518067	+	15	NA	Intergenic	LTR39|LTR|ERV1	33772	NM_001113434	339263	Hs.514016	NM_001113434	ENSG00000212719	LINC02693	C17orf51	long intergenic non-protein coding RNA 2693	ncRNA	4.36915	5.74457	1.56119	23
453_UNT_peak_28	chr1	86546283	86546582	+	14	NA	promoter-TSS (NR_024602)	promoter-TSS (NR_024602)	-644	NR_024602	22802	Hs.567422	NM_012128	ENSG00000016602	CLCA4	CaCC|CaCC2	chloride channel accessory 4	protein-coding	4.27155	5.41323	1.48635	214
453_UNT_peak_1	chr1	3218017	3218318	+	14	NA	intron (NM_199454, intron 2 of 16)	intron (NM_199454, intron 2 of 16)	90192	NR_036215	100422968		NR_036215	ENSG00000283572	MIR4251	-	microRNA 4251	ncRNA	4.27155	5.41323	1.48635	119
453_UNT_peak_164	chr11	119579153	119579470	+	14	NA	Intergenic	LTR26E|LTR|ERV1	149414	NM_002855	5818	Hs.334846	NM_002855	ENSG00000110400	NECTIN1	CD111|CLPED1|ED4|HIgR|HV1S|HVEC|OFC7|PRR|PRR1|PVRL1|PVRR|PVRR1|SK-12|nectin-1	nectin cell adhesion molecule 1	protein-coding	4.11976	5.35803	1.45275	308
453_UNT_peak_752	chr6	3389273	3389575	+	14	NA	intron (NM_001286455, intron 3 of 9)	L1MB3|LINE|L1	55589	NR_104448	63027	Hs.713588	NM_015482	ENSG00000137266	SLC22A23	C6orf85	solute carrier family 22 member 23	protein-coding	4.11976	5.35803	1.45275	253
453_UNT_peak_12	chr1	32162773	32163074	+	14	NA	intron (NM_012316, intron 9 of 13)	AluY|SINE|Alu	-16821	NM_175852	200081	Hs.17987	NM_175852	ENSG00000084652	TXLNA	IL14|TXLN	taxilin alpha	protein-coding	4.27155	5.41323	1.48635	11
453_UNT_peak_177	chr11	134409451	134409747	+	14	NA	intron (NM_018644, intron 1 of 6)	intron (NM_018644, intron 1 of 6)	2319	NM_018644	27087	Hs.381050	NM_018644	ENSG00000109956	B3GAT1	CD57|GLCATP|GLCUATP|HNK1|LEU7|NK-1|NK1	beta-1,3-glucuronyltransferase 1	protein-coding	4.27155	5.41323	1.48635	52
453_UNT_peak_250	chr14	58970376	58970673	+	14	NA	intron (NR_110547, intron 4 of 5)	intron (NR_110547, intron 4 of 5)	142236	NR_110547	102723742	Hs.232734	NR_110547	ENSG00000258583	LINC01500	-	long intergenic non-protein coding RNA 1500	ncRNA	4.11976	5.35803	1.45275	290
453_UNT_peak_803	chr7	5084435	5084715	+	14	NA	Intergenic	Intergenic	12515	NR_015343	389458	Hs.733005	NM_203393	ENSG00000273313	RBAKDN	-	RBAK downstream neighbor	ncRNA	4.27155	5.41323	1.48635	184
453_UNT_peak_55	chr1	147126253	147126518	+	14	NA	Intergenic	L1PA3|LINE|L1	-12039	NR_103466	644861	Hs.451804	NR_103466		NBPF13P	-	NBPF member 13, pseudogene	pseudo	4.20161	5.30322	1.40837	252
453_UNT_peak_76	chr1	184392876	184393208	+	14	NA	intron (NM_030806, intron 1 of 5)	AluJb|SINE|Alu	6026	NM_030806	81563	Hs.497159	NM_030806	ENSG00000116667	C1orf21	PIG13	chromosome 1 open reading frame 21	protein-coding	4.10804	5.33992	1.44094	235
453_UNT_peak_809	chr7	24722152	24722413	+	14	NA	intron (NM_001127453, intron 3 of 9)	intron (NM_001127453, intron 3 of 9)	35182	NM_001127453	1687	Hs.520708	NM_004403	ENSG00000105928	GSDME	DFNA5|ICERE-1	gasdermin E	protein-coding	4.20161	5.30322	1.40837	45
453_UNT_peak_767	chr6	31818474	31818735	+	14	NA	TTS (NM_005345).4	TTS (NM_005345).4	3090	NM_005345	3303	Hs.274402	NM_005345	ENSG00000204389	HSPA1A	HEL-S-103|HSP70-1|HSP70-1A|HSP70-2|HSP70.1|HSP70.2|HSP70I|HSP72|HSPA1	heat shock protein family A (Hsp70) member 1A	protein-coding	4.13156	5.37625	1.46745	127
453_UNT_peak_284	chr15	61096188	61096628	+	14	NA	intron (NM_134261, intron 1 of 10)	intron (NM_134261, intron 1 of 10)	132895	NM_134261	6095	Hs.560343	NM_002943	ENSG00000069667	RORA	IDDECA|NR1F1|ROR1|ROR2|ROR3|RZR-ALPHA|RZRA	RAR related orphan receptor A	protein-coding	4.11976	5.35803	1.45275	437
453_UNT_peak_134	chr10	132626257	132626522	+	14	NA	intron (NM_005539, intron 2 of 15)	L1ME2|LINE|L1	-54886	NM_001321042	3632	Hs.523360	NM_005539	ENSG00000068383	INPP5A	5PTASE	inositol polyphosphate-5-phosphatase A	protein-coding	4.20161	5.30322	1.40837	223
453_UNT_peak_904	chr9	127162748	127163026	+	14	NA	intron (NM_001322325, intron 8 of 19)	MIRb|SINE|MIR	-40122	NM_012098	23452	Hs.653262	NM_012098	ENSG00000136859	ANGPTL2	ARP2|HARP	angiopoietin like 2	protein-coding	4.2433	5.36871	1.46038	178
453_UNT_peak_721	chr5	55717220	55717482	+	14	NA	Intergenic	THE1B-int|LTR|ERVL-MaLR	-5016	NM_001349382	153129	Hs.742101	NM_173514	ENSG00000177058	SLC38A9	URLC11	solute carrier family 38 member 9	protein-coding	4.20161	5.30322	1.40837	89
453_UNT_peak_129	chr10	123422256	123422606	+	14	NA	Intergenic	MLT1O|LTR|ERVL-MaLR	-243924	NM_153442	2849	Hs.12751	NM_153442	ENSG00000154478	GPR26	-	G protein-coupled receptor 26	protein-coding	4.27155	5.41323	1.48635	24
453_UNT_peak_483	chr2	153228875	153229247	+	14	NA	Intergenic	Intergenic	249747	NM_019845	56475	Hs.100890	NM_019845	ENSG00000177519	RPRM	REPRIMO	reprimo, TP53 dependent G2 arrest mediator homolog	protein-coding	4.27155	5.41323	1.48635	348
453_UNT_peak_926	chrX	129989206	129989477	+	13	NA	Intergenic	AluY|SINE|Alu	-15847	NM_001184772	63035	Hs.496748	NM_021946	ENSG00000085185	BCORL1	BCoR-L1|CXorf10	BCL6 corepressor like 1	protein-coding	4.04345	5.24022	1.35547	29
453_UNT_peak_600	chr3	57240891	57241216	+	13	NA	intron (NM_012096, intron 5 of 21)	L2c|LINE|L2	13316	NM_012096	26060	Hs.476415	NM_012096	ENSG00000157500	APPL1	APPL|DIP13alpha|MODY14	adaptor protein, phosphotyrosine interacting with PH domain and leucine zipper 1	protein-coding	4.00545	5.18162	1.3302	19
453_UNT_peak_270	chr15	26467025	26467283	+	13	NA	Intergenic	L1PA13|LINE|L1	162024	NR_103801	2562	Hs.302352	NM_000814	ENSG00000166206	GABRB3	ECA5|EIEE43	gamma-aminobutyric acid type A receptor beta3 subunit	protein-coding	4.04345	5.24022	1.35547	76
453_UNT_peak_272	chr15	33127393	33127692	+	13	NA	intron (NM_001277313, intron 4 of 20)	intron (NM_001277313, intron 4 of 20)	-59510	NM_001103184	342184	Hs.657649	NM_198500	ENSG00000248905	FMN1	FMN|LD	formin 1	protein-coding	4.04345	5.24022	1.35547	100
453_UNT_peak_98	chr10	19988360	19988627	+	13	NA	intron (NM_032812, intron 1 of 13)	intron (NM_032812, intron 1 of 13)	172050	NM_001282736	84898	Hs.99472	NM_032812	ENSG00000120594	PLXDC2	TEM7R	plexin domain containing 2	protein-coding	4.04345	5.24022	1.35547	82
453_UNT_peak_909	chr9	132868587	132868840	+	13	NA	intron (NM_001317958, intron 1 of 12)	intron (NM_001317958, intron 1 of 12)	-9607	NM_001316898	11092	Hs.62595	NM_018956	ENSG00000165698	SPACA9	C9orf9|Mast	sperm acrosome associated 9	protein-coding	4.04345	5.24022	1.35547	5
453_UNT_peak_549	chr21	36685822	36686099	+	13	NA	Intergenic	MamSINE1|SINE|tRNA-RTE	-13161	NM_009586	6493	Hs.146186	NM_005069	ENSG00000159263	SIM2	HMC13F06|HMC29C01|SIM|bHLHe15	SIM bHLH transcription factor 2	protein-coding	4.13393	5.19734	1.33518	152
453_UNT_peak_60	chr1	162779222	162779486	+	13	NA	intron (NM_001014796, intron 18 of 18)	intron (NM_001014796, intron 18 of 18)	-11348	NM_016371	51478	Hs.492925	NM_016371	ENSG00000132196	HSD17B7	PRAP|SDR37C1	hydroxysteroid 17-beta dehydrogenase 7	protein-coding	4.13393	5.19734	1.33518	101
453_UNT_peak_258	chr14	79835503	79835831	+	13	NA	intron (NM_138970, intron 5 of 5)	AmnSINE1|SINE|5S-Deu-L2	-375752	NR_038355	100628307	Hs.623865	NR_038355	ENSG00000258766	DIO2-AS1	-	DIO2 antisense RNA 1	ncRNA	4.13393	5.19734	1.33518	128
453_UNT_peak_146	chr11	70405191	70405475	+	13	NA	5' UTR (NM_001184740, exon 2 of 19)	5' UTR (NM_001184740, exon 2 of 19)	6827	NM_005231	2017	Hs.596164	NM_005231	ENSG00000085733	CTTN	EMS1	cortactin	protein-coding	3.75074	5.21749	1.35178	20
453_UNT_peak_522	chr20	25453553	25453874	+	13	NA	intron (NM_025176, intron 23 of 23)	intron (NM_025176, intron 23 of 23)	46030	NR_134574	9837	Hs.658464	NM_021067	ENSG00000101003	GINS1	IMD55|PSF1	GINS complex subunit 1	protein-coding	4.10747	5.15608	1.3145	182
453_UNT_peak_171	chr11	126870903	126871173	+	13	NA	intron (NM_001161707, intron 1 of 13)	intron (NM_001161707, intron 1 of 13)	-69708	NR_046986	100874251	Hs.319053	NR_046986	ENSG00000254960	KIRREL3-AS2	-	KIRREL3 antisense RNA 2	ncRNA	4.04345	5.24022	1.35547	49
453_UNT_peak_393	chr18	38530396	38530653	+	13	NA	Intergenic	AluJr4|SINE|Alu	873389	NR_036202	100422857		NR_036202	ENSG00000266530	MIR4318	-	microRNA 4318	ncRNA	4.04345	5.24022	1.35547	7
453_UNT_peak_680	chr4	99670205	99670499	+	13	NA	Intergenic	Intergenic	-15673	NM_001354435	285556	Hs.480371	NM_001354435	ENSG00000248713	C4orf54	FOPV	chromosome 4 open reading frame 54	protein-coding	4.13393	5.19734	1.33518	145
453_UNT_peak_536	chr20	53086708	53086978	+	13	NA	intron (NM_173485, intron 1 of 2)	L2a|LINE|L2	-98440	NM_001193421	128553	Hs.473117	NM_173485	ENSG00000182463	TSHZ2	C20orf17|OVC10-2|TSH2|ZABC2|ZNF218	teashirt zinc finger homeobox 2	protein-coding	4.13393	5.19734	1.33518	217
453_UNT_peak_249	chr14	50776314	50776603	+	13	NA	intron (NM_182946, intron 7 of 29)	intron (NM_182946, intron 7 of 29)	-45339	NR_135258	105370489	Hs.569387	NR_135258	ENSG00000258843	LOC105370489	-	uncharacterized LOC105370489	ncRNA	4.12066	5.17663	1.3302	33
453_UNT_peak_224	chr13	25481934	25482254	+	13	NA	intron (NM_016529, intron 2 of 36)	intron (NM_016529, intron 2 of 36)	13320	NM_001313741	51761	Hs.444957	NM_016529	ENSG00000132932	ATP8A2	ATP|ATPIB|CAMRQ4|IB|ML-1	ATPase phospholipid transporting 8A2	protein-coding	4.04345	5.24022	1.35547	44
453_UNT_peak_271	chr15	32336430	32336795	+	13	NA	intron (NR_026771, intron 2 of 2).2	L1M2|LINE|L1	6065	NR_026771	26082	Hs.652128	NR_026771	ENSG00000225930	LINC02249	DKFZP434L187	long intergenic non-protein coding RNA 2249	ncRNA	4.04345	5.24022	1.35547	294
453_UNT_peak_291	chr15	90331468	90331770	+	13	NA	Intergenic	MER102c|DNA|hAT-Charlie	17828	NR_028287	23766	Hs.592014	NR_028287		GABARAPL3	ATG8D	GABA type A receptor associated protein like 3 pseudogene	pseudo	4.04345	5.24022	1.35547	292
453_UNT_peak_501	chr2	224073149	224073456	+	13	NA	Intergenic	Intergenic	-33983	NM_006216	5270	Hs.38449	NM_006216	ENSG00000135919	SERPINE2	GDN|GDNPF|PI-7|PI7|PN-1|PN1|PNI	serpin family E member 2	protein-coding	4.04345	5.24022	1.35547	97
453_UNT_peak_153	chr11	79405961	79406281	+	13	NA	intron (NM_001098816, intron 1 of 33)	intron (NM_001098816, intron 1 of 33)	-4012	NR_030598	100126333		NR_030598	ENSG00000211997	MIR708	MIRN708|hsa-mir-708	microRNA 708	ncRNA	3.71456	5.15862	1.31521	230
453_UNT_peak_307	chr16	9133855	9134223	+	13	NA	Intergenic	AluJo|SINE|Alu	42359	NM_014117	29035	Hs.221497	NM_014117	ENSG00000182831	C16orf72	PRO0149	chromosome 16 open reading frame 72	protein-coding	4.04345	5.24022	1.35547	146
453_UNT_peak_903	chr9	126593436	126593820	+	13	NA	Intergenic	L2b|LINE|L2	-20815	NM_001174147	4010	Hs.129133	NM_002316	ENSG00000136944	LMX1B	LMX1.2|NPS1	LIM homeobox transcription factor 1 beta	protein-coding	4.04345	5.24022	1.35547	158
453_UNT_peak_749	chr5	177007343	177007788	+	13	NA	promoter-TSS (NR_146149)	promoter-TSS (NR_146149)	-771	NM_001199298	51720	Hs.232721	NM_016290	ENSG00000087206	UIMC1	RAP80|X2HRIP110	ubiquitin interaction motif containing 1	protein-coding	4.04345	5.24022	1.35547	74
453_UNT_peak_413	chr19	7578023	7578303	+	13	NA	Intergenic	MER66A|LTR|ERV1	-17739	NM_001080429	57662	Hs.17686	NM_020902	ENSG00000076826	CAMSAP3	KIAA1543|NEZHA|PPP1R80	calmodulin regulated spectrin associated protein family member 3	protein-coding	4.14729	5.2182	1.35178	172
453_UNT_peak_80	chr1	194256645	194256914	+	13	NA	Intergenic	MLT2B1|LTR|ERVL	952034	NR_125789	101929184	Hs.146728	NR_125789	ENSG00000232077	LINC01031	TCONS_00000361	long intergenic non-protein coding RNA 1031	ncRNA	4.04345	5.24022	1.35547	60
453_UNT_peak_230	chr13	32935238	32935662	+	13	NA	Intergenic	L1PB1|LINE|L1	-23798	NR_047020	100874167	Hs.406290	NR_047020		LINC00423	-	long intergenic non-protein coding RNA 423	ncRNA	4.13393	5.19734	1.33518	375
453_UNT_peak_24	chr1	68396929	68397252	+	13	NA	Intergenic	THE1A|LTR|ERVL-MaLR	52869	NM_000329	6121	Hs.2133	NM_000329	ENSG00000116745	RPE65	BCO3|LCA2|RP20|mRPE65|p63|rd12|sRPE65	retinoid isomerohydrolase RPE65	protein-coding	4.04345	5.24022	1.35547	132
453_UNT_peak_599	chr3	54911047	54911366	+	13	NA	intron (NM_018398, intron 27 of 37)	L1MC5|LINE|L1	-9951	NR_046666	100874237	Hs.570583	NR_046666	ENSG00000243715	CACNA2D3-AS1	-	CACNA2D3 antisense RNA 1	ncRNA	4.04345	5.24022	1.35547	6
453_UNT_peak_149	chr11	72981656	72981971	+	13	NA	intron (NM_014824, intron 8 of 19)	AluJo|SINE|Alu	101893	NR_039664									4.00545	5.18162	1.3302	290
453_UNT_peak_77	chr1	186281408	186281746	+	12	NA	Intergenic	L1MC4a|LINE|L1	-14696	NM_001127709	10216	Hs.647723	NM_005807	ENSG00000116690	PRG4	CACP|HAPO|JCAP|MSF|SZP	proteoglycan 4	protein-coding	4.03906	5.04979	1.22532	2
453_UNT_peak_151	chr11	75185163	75185502	+	12	NA	intron (NM_007256, intron 7 of 13)	intron (NM_007256, intron 7 of 13)	25533	NM_001145211	11309	Hs.7884	NM_007256	ENSG00000137491	SLCO2B1	OATP-B|OATP2B1|OATPB|SLC21A9	solute carrier organic anion transporter family member 2B1	protein-coding	3.95064	5.09714	1.26351	293
453_UNT_peak_845	chr7	156643336	156643592	+	12	NA	promoter-TSS (NM_001308274)	promoter-TSS (NM_001308274)	-337	NR_131778	140545	Hs.446194	NM_030936	ENSG00000105982	RNF32	FKSG33|HSD15|LMBR2	ring finger protein 32	protein-coding	4.03906	5.04979	1.22532	216
453_UNT_peak_41	chr1	114466927	114467222	+	12	NA	intron (NM_033020, intron 1 of 18)	MIR|SINE|MIR	44086	NM_015906	51592	Hs.26837	NM_015906	ENSG00000197323	TRIM33	ECTO|PTC7|RFG7|TF1G|TIF1G|TIF1GAMMA|TIFGAMMA	tripartite motif containing 33	protein-coding	4.03906	5.04979	1.22532	71
453_UNT_peak_738	chr5	131611879	131612188	+	12	NA	intron (NM_001164390, intron 1 of 17)	MER47A|DNA|TcMar-Tigger	23203	NM_016340	51735	Hs.483329	NM_016340	ENSG00000158987	RAPGEF6	KIA001LB|PDZ-GEF2|PDZGEF2|RA-GEF-2|RAGEF2	Rap guanine nucleotide exchange factor 6	protein-coding	4.00491	4.9969	1.22188	98
453_UNT_peak_854	chr8	31696309	31696564	+	12	NA	intron (NM_013962, intron 1 of 4)	L2a|LINE|L2	56684	NM_013962	3084	Hs.453951	NM_004495	ENSG00000157168	NRG1	ARIA|GGF|GGF2|HGL|HRG|HRG1|HRGA|MST131|MSTP131|NDF|NRG1-IT2|SMDF	neuregulin 1	protein-coding	4.03906	5.04979	1.22532	29
453_UNT_peak_675	chr4	80355116	80355371	+	12	NA	intron (NM_152770, intron 1 of 5)	L1PA13|LINE|L1	19523	NM_001206997	255119	Hs.527104	NM_152770	ENSG00000197826	CFAP299	C4orf22	cilia and flagella associated protein 299	protein-coding	4.03906	5.04979	1.22532	193
453_UNT_peak_133	chr10	128452078	128452349	+	12	NA	Intergenic	Intergenic	166263	NR_120619	101927381	Hs.523342	NR_120619	ENSG00000280953	LINC01163	TCONS_00017722	long intergenic non-protein coding RNA 1163	ncRNA	4.03906	5.04979	1.22532	5
453_UNT_peak_152	chr11	76414346	76414634	+	12	NA	non-coding (NR_130990, exon 4 of 4)	non-coding (NR_130990, exon 4 of 4)	-30535	NM_001300944	56946	Hs.352588	NM_020193	ENSG00000158636	EMSY	C11orf30|GL002	EMSY transcriptional repressor, BRCA2 interacting	protein-coding	3.91847	5.04757	1.22532	77
453_UNT_peak_518	chr20	19963614	19963873	+	12	NA	intron (NM_018993, intron 4 of 10)	intron (NM_018993, intron 4 of 10)	-53547	NM_181528	51126	Hs.368783	NM_016100	ENSG00000173418	NAA20	NAT3|NAT3P|NAT5|NAT5P|dJ1002M8.1	N(alpha)-acetyltransferase 20, NatB catalytic subunit	protein-coding	3.96148	5.11385	1.27905	115
453_UNT_peak_913	chrX	23941528	23941786	+	12	NA	Intergenic	AluJb|SINE|Alu	33651	NM_152761	254158	Hs.351265	NM_152761	ENSG00000165182	CXorf58	-	chromosome X open reading frame 58	protein-coding	4.03906	5.04979	1.22532	231
453_UNT_peak_14	chr1	37659098	37659500	+	12	NA	Intergenic	L1MB8|LINE|L1	-24376	NM_001242908	284654	Hs.135015	NM_173640	ENSG00000169218	RSPO1	CRISTIN3|RSPO	R-spondin 1	protein-coding	4.04276	5.05552	1.22899	224
453_UNT_peak_728	chr5	88177183	88177452	+	12	NA	Intergenic	HERV17-int|LTR|ERV1	91562	NM_001349402	153396	Hs.379972	NM_153354	ENSG00000164180	TMEM161B	FLB3342|PRO1313	transmembrane protein 161B	protein-coding	4.03906	5.04979	1.22532	253
453_UNT_peak_160	chr11	106780862	106781129	+	12	NA	intron (NM_001256424, intron 5 of 8)	intron (NM_001256424, intron 5 of 8)	237450	NM_001256424	2977	Hs.24321	NM_000855	ENSG00000152402	GUCY1A2	GC-SA2|GUC1A2	guanylate cyclase 1 soluble subunit alpha 2	protein-coding	4.03906	5.04979	1.22532	43
453_UNT_peak_674	chr4	77905192	77905518	+	12	NA	intron (NM_020236, intron 6 of 8)	AluSx|SINE|Alu	42704	NM_020236	65008	Hs.532019	NM_020236	ENSG00000169288	MRPL1	BM022|L1MT|MRP-L1	mitochondrial ribosomal protein L1	protein-coding	4.03906	5.04979	1.22532	184
453_UNT_peak_325	chr16	47420646	47420930	+	12	NA	intron (NM_030790, intron 6 of 17)	MSTB1|LTR|ERVL-MaLR	40486	NM_001305002	81533	Hs.42217	NM_030790	ENSG00000129636	ITFG1	2310047C21Rik|CDA08|LNKN-1|TIP	integrin alpha FG-GAP repeat containing 1	protein-coding	4.04276	5.05552	1.22899	141
453_UNT_peak_345	chr16	87563301	87563739	+	12	NA	Intergenic	AluSz|SINE|Alu	-38315	NR_073379	57338	Hs.592068	NM_020655	ENSG00000154118	JPH3	CAGL237|HDL2|JP-3|JP3|TNRC22	junctophilin 3	protein-coding	4.03906	5.04979	1.22532	422
453_UNT_peak_166	chr11	121563044	121563453	+	12	NA	intron (NM_003105, intron 21 of 47)	intron (NM_003105, intron 21 of 47)	111045	NM_003105	6653	Hs.368592	NM_003105	ENSG00000137642	SORL1	C11orf32|LR11|LRP9|SORLA|SorLA-1|gp250	sortilin related receptor 1	protein-coding	4.00491	4.9969	1.22188	343
453_UNT_peak_545	chr21	21651502	21651828	+	12	NA	Intergenic	THE1B-int|LTR|ERVL-MaLR	85654	NR_038872	378828	Hs.551009	NR_038872	ENSG00000238265	LINC00317	C21orf117|NCRNA00317|PRED89	long intergenic non-protein coding RNA 317	ncRNA	4.03906	5.04979	1.22532	88
453_UNT_peak_293	chr15	92165304	92165570	+	12	NA	3' UTR (NM_013272, exon 10 of 10)	3' UTR (NM_013272, exon 10 of 10)	-228450	NM_001330416	8128	Hs.302341	NM_006011	ENSG00000140557	ST8SIA2	HsT19690|SIAT8-B|SIAT8B|ST8SIA-II|ST8SiaII|STX	ST8 alpha-N-acetyl-neuraminide alpha-2,8-sialyltransferase 2	protein-coding	4.03906	5.04979	1.22532	253
453_UNT_peak_130	chr10	123912631	123912891	+	12	NA	Intergenic	Intergenic	-20777	NM_198148	119587	Hs.656887	NM_198148	ENSG00000121898	CPXM2	CPX2|UNQ676	carboxypeptidase X, M14 family member 2	protein-coding	4.03906	5.04979	1.22532	3
453_UNT_peak_82	chr1	199365362	199365619	+	12	NA	intron (NR_147896, intron 3 of 3)	L1PA4|LINE|L1	216892	NR_147896	400800	Hs.369324	NR_147896	ENSG00000231718	LINC02789	-	long intergenic non-protein coding RNA 2789	ncRNA	3.4766	4.98239	1.22188	118
453_UNT_peak_681	chr4	103364944	103365206	+	12	NA	Intergenic	Intergenic	-59967	NR_125925	101929448	Hs.570839	NR_125925	ENSG00000248740	LINC02428	-	long intergenic non-protein coding RNA 2428	ncRNA	4.03906	5.04979	1.22532	110
453_UNT_peak_513	chr20	11677009	11677293	+	12	NA	Intergenic	Intergenic	193564	NR_110635	728450	Hs.560990	NR_110635	ENSG00000228422	LINC00687	C20orf61|dJ1012F16.1	long intergenic non-protein coding RNA 687	ncRNA	4.03906	5.04979	1.22532	3
453_UNT_peak_326	chr16	48590893	48591169	+	12	NA	intron (NM_153029, intron 1 of 6)	HERV35I-int|LTR|ERV1	19178	NM_153029	9683	Hs.511839	NM_153029	ENSG00000102921	N4BP1	-	NEDD4 binding protein 1	protein-coding	4.03906	5.04979	1.22532	26
453_UNT_peak_381	chr17	81567427	81567718	+	12	NA	promoter-TSS (NR_130140)	promoter-TSS (NR_130140)	-937	NR_130140	55666	Hs.464333	NM_017921	ENSG00000182446	NPLOC4	NPL4	NPL4 homolog, ubiquitin recognition factor	protein-coding	3.99244	4.97763	1.21827	27
453_UNT_peak_812	chr7	38671826	38672079	+	12	NA	Intergenic	LTR16A2|LTR|ERVL	15137	NR_028347	340286	Hs.144075	NM_001105282	ENSG00000164556	FAM183BP	FAM183B|THEG6	acyloxyacyl hydrolase (neutrophil)	pseudo	4.03906	5.04979	1.22532	225
453_UNT_peak_278	chr15	40397488	40397859	+	12	NA	Intergenic	AluJr4|SINE|Alu	-7812	NR_148923	3712	Hs.513646	NM_002225	ENSG00000128928	IVD	ACAD2	isovaleryl-CoA dehydrogenase	protein-coding	4.00491	4.9969	1.22188	256
453_UNT_peak_616	chr3	99173684	99174015	+	12	NA	Intergenic	L1PREC2|LINE|L1	-272160	NM_080927	131566	Hs.203691	NM_080927	ENSG00000057019	DCBLD2	CLCP1|ESDN	discoidin, CUB and LCCL domain containing 2	protein-coding	4.00491	4.9969	1.22188	24
453_UNT_peak_642	chr3	168346659	168346930	+	12	NA	intron (NR_021485, intron 3 of 15)	L2a|LINE|L2	97272	NR_021485	93556	Hs.478158	NR_021485		EGFEM1P	C3orf50|NCRNA00259	EGF like and EMI domain containing 1, pseudogene	pseudo	4.03906	5.04979	1.22532	84
453_UNT_peak_901	chr9	120497128	120497440	+	12	NA	intron (NM_001011649, intron 12 of 36)	SVA_F|Retroposon|SVA	82886	NR_073557	55755	Hs.269560	NM_018249	ENSG00000136861	CDK5RAP2	C48|Cep215|MCPH3	CDK5 regulatory subunit associated protein 2	protein-coding	4.03906	5.04979	1.22532	222
453_UNT_peak_124	chr10	117793853	117794157	+	12	NA	Intergenic	Intergenic	-248937	NR_002791	196047	Hs.312592	NR_002791	ENSG00000229847	EMX2OS	EMX2-AS1|NCRNA00045	EMX2 opposite strand/antisense RNA	ncRNA	4.03906	5.04979	1.22532	3
453_UNT_peak_492	chr2	181323559	181323839	+	12	NA	intron (NR_130784, intron 3 of 4)	L2|LINE|L2	-18047	NR_039637	100616213		NR_039637	ENSG00000266705	MIR4437	mir-4437	microRNA 4437	ncRNA	4.03906	5.04979	1.22532	9
453_UNT_peak_580	chr3	5293854	5294149	+	12	NA	Intergenic	Intergenic	-43746	NR_039953	100616334		NR_039953	ENSG00000265180	MIR4790	-	microRNA 4790	ncRNA	4.03906	5.04979	1.22532	157
453_UNT_peak_128	chr10	122090170	122090522	+	12	NA	intron (NM_001291877, intron 5 of 19)	AluY|SINE|Alu	-22693	NM_001291879	10579	Hs.501252	NM_006997	ENSG00000138162	TACC2	AZU-1|ECTACC	transforming acidic coiled-coil containing protein 2	protein-coding	4.03906	5.04979	1.22532	18
453_UNT_peak_179	chr12	1066546	1066858	+	12	NA	intron (NR_027949, intron 2 of 15)	AluSx1|SINE|Alu	38954	NM_001301248	23085	Hs.601216	NM_178039	ENSG00000082805	ERC1	Cast2|ELKS|ERC-1|RAB6IP2	ELKS/RAB6-interacting/CAST family member 1	protein-coding	4.03906	5.04979	1.22532	115
453_UNT_peak_252	chr14	65091710	65092078	+	12	NA	intron (NR_045122, intron 2 of 2)	L2a|LINE|L2	1976	NR_045122	100506321	Hs.711267	NR_045122	ENSG00000259118	LOC100506321	-	uncharacterized LOC100506321	ncRNA	3.97238	5.13065	1.29354	78
453_UNT_peak_459	chr2	54743605	54743934	+	12	NA	intron (NM_001039753, intron 1 of 40)	Charlie7a|DNA|hAT-Charlie	18757	NM_001039753	400954	Hs.656692	NM_001039753	ENSG00000214595	EML6	-	EMAP like 6	protein-coding	4.03906	5.04979	1.22532	326
453_UNT_peak_125	chr10	118843112	118843378	+	12	NA	Intergenic	MER52A|LTR|ERV1	-87999	NM_153810	143384	Hs.420024	NM_153810	ENSG00000151893	CACUL1	C10orf46|CAC1	CDK2 associated cullin domain 1	protein-coding	4.03906	5.04979	1.22532	100
453_UNT_peak_470	chr2	101828675	101828944	+	12	NA	intron (NM_001242560, intron 5 of 30)	intron (NM_001242560, intron 5 of 30)	130733	NM_001242559	9448	Hs.701013	NM_004834	ENSG00000071054	MAP4K4	FLH21957|HEL-S-31|HGK|MEKKK4|NIK	mitogen-activated protein kinase kinase kinase kinase 4	protein-coding	4.03906	5.04979	1.22532	104
453_UNT_peak_496	chr2	201894779	201895127	+	12	NA	3' UTR (NM_139158, exon 14 of 14)	3' UTR (NM_139158, exon 14 of 14)	88374	NM_001261436	65061	Hs.348711	NM_139158	ENSG00000138395	CDK15	ALS2CR7|PFTAIRE2|PFTK2	cyclin dependent kinase 15	protein-coding	4.03906	5.04979	1.22532	199
453_UNT_peak_150	chr11	73061868	73062160	+	12	NA	intron (NM_014824, intron 3 of 19)	L1PA7|LINE|L1	80084	NM_014824	9873	Hs.744959	NM_014824	ENSG00000137478	FCHSD2	NWK|NWK1|SH3MD3	FCH and double SH3 domains 2	protein-coding	4.03906	5.04979	1.22532	3
453_UNT_peak_902	chr9	123124208	123124571	+	12	NA	non-coding (NR_033234, exon 19 of 19)	non-coding (NR_033234, exon 19 of 19)	-8912	NR_026677	81571	Hs.708072	NM_030814	ENSG00000236901	MIR600HG	C9orf45|GL012|NCRNA00287	MIR600 host gene	ncRNA	4.03906	5.04979	1.22532	44
453_UNT_peak_830	chr7	111745698	111745969	+	12	NA	intron (NM_014705, intron 43 of 51)	Tigger4b|DNA|TcMar-Tigger	-62672	NR_103806	100506413	Hs.677513	NR_103806	ENSG00000225572	DOCK4-AS1	-	DOCK4 antisense RNA 1	ncRNA	4.03906	5.04979	1.22532	122
453_UNT_peak_782	chr6	66005260	66005574	+	12	NA	Intergenic	L1MA4A|LINE|L1	217538	NR_026540	442229	Hs.390414	NR_026540		SLC25A51P1	MCART3P|bA707M13.1	SLC25A51 pseudogene 1	pseudo	4.03906	5.04979	1.22532	113
453_UNT_peak_534	chr20	50417991	50418316	+	11	NA	Intergenic	L2b|LINE|L2	-92168	NM_001278618	5770	Hs.417549	NM_002827	ENSG00000196396	PTPN1	PTP1B	protein tyrosine phosphatase non-receptor type 1	protein-coding	3.68168	4.88702	1.14103	39
453_UNT_peak_297	chr16	3054088	3054400	+	11	NA	intron (NR_123723, intron 4 of 4)	intron (NR_123723, intron 4 of 4)	5126	NR_123723	100507419	Hs.312579	NR_123723		MMP25-AS1	-	MMP25 antisense RNA 1	ncRNA	3.68168	4.88702	1.14103	310
453_UNT_peak_147	chr11	71098469	71098740	+	11	NA	intron (NM_012309, intron 5 of 24)	L1MC3|LINE|L1	126192	NM_012309	22941	Hs.268726	NM_012309	ENSG00000162105	SHANK2	AUTS17|CORTBP1|CTTNBP1|ProSAP1|SHANK|SPANK-3	SH3 and multiple ankyrin repeat domains 2	protein-coding	3.29784	4.87911	1.13998	261
453_UNT_peak_263	chr14	101985232	101985548	+	11	NA	intron (NM_001376, intron 7 of 77)	AluSx3|SINE|Alu	20862	NM_001376	1778	Hs.614080	NM_001376	ENSG00000197102	DYNC1H1	CMT2O|DHC1|DHC1a|DNCH1|DNCL|DNECL|DYHC|Dnchc1|HL-3|SMALED1|p22	dynein cytoplasmic 1 heavy chain 1	protein-coding	3.68168	4.88702	1.14103	253
453_UNT_peak_279	chr15	41900142	41900550	+	11	NA	3' UTR (NM_139265, exon 6 of 6)	3' UTR (NM_139265, exon 6 of 6)	-6269	NM_016642	51332	Hs.709819	NM_016642	ENSG00000137877	SPTBN5	BSPECV|HUBSPECV|HUSPECV	spectrin beta, non-erythrocytic 5	protein-coding	3.85567	4.95085	1.19728	326
453_UNT_peak_517	chr20	18982676	18983057	+	11	NA	Intergenic	Intergenic	-152663	NM_001302818									3.68168	4.88702	1.14103	35
453_UNT_peak_777	chr6	51540244	51540658	+	11	NA	Intergenic	Intergenic	-81419	NR_125840	101927082	Hs.730296	NR_125840		LOC101927082	-	uncharacterized LOC101927082	ncRNA	3.68168	4.88702	1.14103	259
453_UNT_peak_512	chr20	10731668	10732024	+	11	NA	Intergenic	Intergenic	-21244	NR_110611	101929395	Hs.244862	NR_110611		LINC01752	-	long intergenic non-protein coding RNA 1752	ncRNA	3.95552	4.92062	1.17012	146
453_UNT_peak_308	chr16	9228840	9229120	+	11	NA	Intergenic	L1MB5|LINE|L1	-126608	NR_135195	101927009	Hs.537273	NR_135195	ENSG00000261617	LINC02177	-	long intergenic non-protein coding RNA 2177	ncRNA	3.68168	4.88702	1.14103	239
453_UNT_peak_106	chr10	40588091	40588395	+	11	NA	Intergenic	ALR/Alpha|Satellite|centr	1779802	NR_024380	441666	Hs.255729	NR_024380	ENSG00000215146	LOC441666	-	zinc finger protein 91 pseudogene	pseudo	3.68168	4.88702	1.14103	302
453_UNT_peak_299	chr16	3986276	3986582	+	10	NA	intron (NM_001116, intron 6 of 10)	intron (NM_001116, intron 6 of 10)	-35985	NR_120311	102724927	Hs.364739	NR_120311	ENSG00000262185	LOC102724927	-	uncharacterized LOC102724927	ncRNA	3.77531	4.50426	1.09764	197
453_UNT_peak_358	chr17	31187932	31188390	+	10	NA	intron (NM_001042492, intron 8 of 57)	HERVL-int|LTR|ERVL	93234	NM_000267	4763	Hs.113577	NM_000267	ENSG00000196712	NF1	NFNS|VRNF|WSS	neurofibromin 1	protein-coding	3.93405	4.75484	1.09764	151
453_UNT_peak_29	chr1	89786509	89786897	+	10	NA	Intergenic	MLT1J|LTR|ERVL-MaLR	-34311	NM_001134479	55144	Hs.482087	NM_018103	ENSG00000171492	LRRC8D	LRRC5	leucine rich repeat containing 8 VRAC subunit D	protein-coding	3.89313	4.68977	1.09764	127
453_UNT_peak_708	chr5	17041931	17042210	+	10	NA	Intergenic	Intergenic	-105794	NM_012334	4651	Hs.481720	NM_012334	ENSG00000145555	MYO10	-	myosin X	protein-coding	3.64227	4.62213	1.09764	177
453_UNT_peak_227	chr13	30615704	30616013	+	10	NA	intron (NM_001313893, intron 1 of 4)	intron (NM_001313893, intron 1 of 4)	1739	NM_001313893	3146	Hs.434102	NM_002128	ENSG00000189403	HMGB1	HMG-1|HMG1|HMG3|SBP-1	high mobility group box 1	protein-coding	3.89548	4.82816	1.09764	133
453_UNT_peak_105	chr10	38213731	38214043	+	10	NA	non-coding (NR_024524, exon 7 of 7)	non-coding (NR_024524, exon 7 of 7)	38216	NR_024524	100129055	Hs.148265	NR_024524		LOC100129055	-	cyclin Y like 1 pseudogene	pseudo	3.97955	4.82762	1.09764	220
453_UNT_peak_857	chr8	41919565	41919847	+	10	NA	Intergenic	AluSc|SINE|Alu	-22944	NM_001142446	286	Hs.654438	NM_000037	ENSG00000029534	ANK1	ANK|SPH1|SPH2	ankyrin 1	protein-coding	3.97955	4.82762	1.09764	106
453_UNT_peak_567	chr22	39356906	39357162	+	10	NA	intron (NM_004711, intron 1 of 3)	AluSz|SINE|Alu	7085	NM_004711	9145	Hs.216226	NM_004711	ENSG00000100321	SYNGR1	-	synaptogyrin 1	protein-coding	3.52604	4.44283	1.09764	53
453_UNT_peak_911	chrX	8885149	8885415	+	10	NA	Intergenic	MLT1A0|LTR|ERVL-MaLR	-83899	NM_174951	171482	Hs.382062	NM_174951	ENSG00000183304	FAM9A	TEX39A	family with sequence similarity 9 member A	protein-coding	3.97955	4.82762	1.09764	41
453_UNT_peak_332	chr16	61889747	61890001	+	10	NA	intron (NM_001796, intron 3 of 11)	intron (NM_001796, intron 3 of 11)	146961	NM_001796	1006	Hs.368322	NM_001796	ENSG00000150394	CDH8	Nbla04261	cadherin 8	protein-coding	3.97955	4.82762	1.09764	216
453_UNT_peak_13	chr1	35512885	35513174	+	10	NA	intron (NM_024874, intron 2 of 20)	MER58A|DNA|hAT-Charlie	44407	NM_024874	79932	Hs.456507	NM_024874	ENSG00000142687	KIAA0319L	AAVR|AAVRL	KIAA0319 like	protein-coding	3.97955	4.82762	1.09764	47
453_UNT_peak_38	chr1	109813776	109814246	+	10	NA	Intergenic	AluSp|SINE|Alu	-49989	NM_133181	79574	Hs.485352	NM_024526	ENSG00000198758	EPS8L3	EPS8R3	EPS8 like 3	protein-coding	3.97955	4.82762	1.09764	359
453_UNT_peak_894	chr9	43825759	43826076	+	10	NA	Intergenic	ALR/Alpha|Satellite|centr	1037517	NR_131213	105500239		NR_131213		XLOC_007697	-	uncharacterized LOC105500239	ncRNA	3.97955	4.82762	1.09764	164
453_UNT_peak_864	chr8	74322255	74322525	+	10	NA	Intergenic	Intergenic	-1029	NM_020647	56704	Hs.657367	NM_020647	ENSG00000104369	JPH1	CMT2K|JP-1|JP1	junctophilin 1	protein-coding	3.7696	4.6352	1.09764	180
453_UNT_peak_770	chr6	39181298	39181580	+	10	NA	Intergenic	Intergenic	48036	NM_003740	8645	Hs.444448	NM_003740	ENSG00000164626	KCNK5	K2p5.1|KCNK5b|TASK-2|TASK2	potassium two pore domain channel subfamily K member 5	protein-coding	3.86631	4.64732	1.09764	212
453_UNT_peak_190	chr12	31933486	31933744	+	10	NA	Intergenic	MLT2F|LTR|ERVL	-25804	NM_018169	55196	Hs.445129	NM_018169	ENSG00000174718	RESF1	C12orf35|GET|KIAA1551|UTA2-1	retroelement silencing factor 1	protein-coding	3.97955	4.82762	1.09764	54
453_UNT_peak_727	chr5	76391230	76391633	+	10	NA	Intergenic	AluSx|SINE|Alu	-11824	NM_006633	10788	Hs.291030	NM_006633	ENSG00000145703	IQGAP2	-	IQ motif containing GTPase activating protein 2	protein-coding	3.97955	4.82762	1.09764	126
453_UNT_peak_294	chr15	93936101	93936363	+	10	NA	intron (NR_120320, intron 8 of 8)	MER63C|DNA|hAT-Blackjack	35531	NR_120323	101927129	Hs.652658	NR_120322	ENSG00000258785	LINC01580	-	long intergenic non-protein coding RNA 1580	ncRNA	3.97955	4.82762	1.09764	157
453_UNT_peak_315	chr16	24580918	24581451	+	10	NA	Intergenic	AluSz|SINE|Alu	-29025	NM_001351850	27327	Hs.655057	NM_014494	ENSG00000090905	TNRC6A	CAGH26|FAME6|GW1|GW182|TNRC6	trinucleotide repeat containing adaptor 6A	protein-coding	3.97955	4.82762	1.09764	335
453_UNT_peak_352	chr17	21533068	21533337	+	10	NA	3' UTR (NM_001113434, exon 2 of 2)	3' UTR (NM_001113434, exon 2 of 2)	18476	NM_001113434	339263	Hs.514016	NM_001113434	ENSG00000212719	LINC02693	C17orf51	long intergenic non-protein coding RNA 2693	ncRNA	3.97955	4.82762	1.09764	217
453_UNT_peak_817	chr7	46161368	46161644	+	10	NA	Intergenic	L1MA8|LINE|L1	-240234	NM_001013398	3486	Hs.450230	NM_000598	ENSG00000146674	IGFBP3	BP-53|IBP3	insulin like growth factor binding protein 3	protein-coding	3.97955	4.82762	1.09764	109
453_UNT_peak_463	chr2	69870766	69871129	+	10	NA	intron (NM_178439, intron 12 of 13)	L1MB3|LINE|L1	-22996	NR_037862	11017	Hs.54649	NM_006857	ENSG00000124380	SNRNP27	27K|RY1	small nuclear ribonucleoprotein U4/U6.U5 subunit 27	protein-coding	3.97584	4.82167	1.09764	156
453_UNT_peak_603	chr3	65935942	65936198	+	10	NA	intron (NR_145422, intron 1 of 2)	MLT1H|LTR|ERVL-MaLR	18488	NR_145422	151877	Hs.476636	NR_145422	ENSG00000272610	MAGI1-IT1	-	MAGI1 intronic transcript 1	ncRNA	3.64227	4.62213	1.09764	222
453_UNT_peak_400	chr18	55611935	55612228	+	10	NA	intron (NM_001243226, intron 2 of 20)	MER33|DNA|hAT-Charlie	-22267	NM_001243227	6925	Hs.605153	NM_003199	ENSG00000196628	TCF4	E2-2|FECD3|ITF-2|ITF2|PTHS|SEF-2|SEF2|SEF2-1|SEF2-1A|SEF2-1B|SEF2-1D|TCF-4|bHLHb19	transcription factor 4	protein-coding	3.97955	4.82762	1.09764	137
453_UNT_peak_218	chr12	122602662	122602943	+	10	NA	intron (NM_014708, intron 46 of 63)	intron (NM_014708, intron 46 of 63)	75556	NM_014708	9735	Hs.300559	NM_014708	ENSG00000184445	KNTC1	ROD	kinetochore associated 1	protein-coding	3.93405	4.75484	1.09764	206
453_UNT_peak_530	chr20	46216076	46216388	+	10	NA	intron (NM_021248, intron 5 of 11)	intron (NM_021248, intron 5 of 11)	92266	NM_021248	64405	Hs.472861	NM_021248	ENSG00000149654	CDH22	C20orf25|dJ998H6.1	cadherin 22	protein-coding	3.64227	4.62213	1.09764	80
453_UNT_peak_472	chr2	112635084	112635423	+	10	NA	Intergenic	Intergenic	8927	NR_033871	400999	Hs.585221	NR_033871		FLJ42351	-	uncharacterized LOC400999	ncRNA	3.83987	4.60558	1.09764	202
453_UNT_peak_329	chr16	58248521	58248854	+	10	NA	Intergenic	ERV3-16A3_I-int|LTR|ERVL	-1249	NM_001142302	29070	Hs.11614	NM_014157	ENSG00000103021	CCDC113	HSPC065	coiled-coil domain containing 113	protein-coding	3.66201	4.47109	1.09764	319
453_UNT_peak_740	chr5	135637485	135637752	+	10	NA	intron (NM_001349335, intron 3 of 10)	intron (NM_001349335, intron 3 of 10)	16317	NR_027127	340074	Hs.434633	NR_027127	ENSG00000251045	SLC25A48-AS1	LINC01959	SLC25A48 antisense RNA 1	ncRNA	3.97955	4.82762	1.09764	75
453_UNT_peak_486	chr2	158151054	158151415	+	10	NA	Intergenic	L1PB1|LINE|L1	-15416	NR_038850	554201	Hs.570262	NR_038850	ENSG00000227480	CCDC148-AS1	-	CCDC148 antisense RNA 1	ncRNA	3.97955	4.82762	1.09764	190
453_UNT_peak_705	chr5	9622003	9622348	+	10	NA	Intergenic	(TTTG)n|Simple_repeat|Simple_repeat	8176	NM_019599	50834	Hs.567492	NM_019599	ENSG00000169777	TAS2R1	T2R1|TRB7	taste 2 receptor member 1	protein-coding	3.97955	4.82762	1.09764	67
453_UNT_peak_456	chr2	34653800	34654091	+	10	NA	Intergenic	L1PA5|LINE|L1	-23612	NR_126404	104355288	Hs.624529	NR_126404	ENSG00000228262	LINC01320	-	long intergenic non-protein coding RNA 1320	ncRNA	3.97955	4.82762	1.09764	148
453_UNT_peak_198	chr12	51639806	51640169	+	10	NA	intron (NM_001177984, intron 1 of 25)	AluJr|SINE|Alu	48751	NM_014191	6334	Hs.436550	NM_014191	ENSG00000196876	SCN8A	BFIS5|CERIII|CIAT|EIEE13|MED|MYOCL2|NaCh6|Nav1.6|PN4	sodium voltage-gated channel alpha subunit 8	protein-coding	3.88369	4.81004	1.09764	3
453_UNT_peak_614	chr3	95609704	95609969	+	10	NA	Intergenic	LTR8A|LTR|ERV1	73357	NR_077228	100287639	Hs.591320	NR_077228	ENSG00000244681	MTHFD2P1	-	methylenetetrahydrofolate dehydrogenase (NADP+ dependent) 2, methenyltetrahydrofolate cyclohydrolase pseudogene 1	pseudo	3.7696	4.6352	1.09764	1
453_UNT_peak_723	chr5	59433905	59434159	+	10	NA	intron (NM_001349242, intron 2 of 16)	intron (NM_001349242, intron 2 of 16)	-77131	NM_001197219	5144	Hs.117545	NM_006203	ENSG00000113448	PDE4D	ACRDYS2|DPDE3|HSPDE4D|PDE43|PDE4DN2|STRK1	phosphodiesterase 4D	protein-coding	3.97955	4.82762	1.09764	123
453_UNT_peak_316	chr16	28218833	28219102	+	10	NA	Intergenic	AluSx|SINE|Alu	-7049	NM_001270940	23214	Hs.460468	NM_015171	ENSG00000169180	XPO6	EXP6|RANBP20	exportin 6	protein-coding	3.7043	4.53552	1.09764	142
453_UNT_peak_167	chr11	122629123	122629643	+	10	NA	Intergenic	LTR82A|LTR|ERVL	-26307	NM_032873	84959	Hs.444075	NM_032873	ENSG00000154127	UBASH3B	STS-1|STS1|TULA-2|TULA2|p70	ubiquitin associated and SH3 domain containing B	protein-coding	3.97955	4.82762	1.09764	277
453_UNT_peak_776	chr6	49034664	49034929	+	10	NA	Intergenic	L1MEc|LINE|L1	428532	NM_000255	4594	Hs.485527	NM_000255	ENSG00000146085	MMUT	MCM|MUT	methylmalonyl-CoA mutase	protein-coding	3.97955	4.82762	1.09764	100
453_UNT_peak_621	chr3	121925046	121925372	+	10	NA	intron (NM_001145998, intron 12 of 20)	intron (NM_001145998, intron 12 of 20)	30885	NM_021082	6565	Hs.518089	NM_021082	ENSG00000163406	SLC15A2	PEPT2	solute carrier family 15 member 2	protein-coding	3.97955	4.82762	1.09764	86
453_UNT_peak_334	chr16	65373474	65373770	+	10	NA	intron (NR_027755, intron 2 of 8)	intron (NR_027755, intron 2 of 8)	-197049	NR_110918	101927650	Hs.634008	NR_110918	ENSG00000259847	LINC02126	-	long intergenic non-protein coding RNA 2126	ncRNA	3.90667	4.71127	1.09764	257
453_UNT_peak_180	chr12	1340360	1340797	+	10	NA	intron (NR_027948, intron 15 of 19)	L1PA13|LINE|L1	-159913	NR_028415	100292680	Hs.391695	NR_028415	ENSG00000249628	LINC00942	-	long intergenic non-protein coding RNA 942	ncRNA	3.97955	4.82762	1.09764	263
453_UNT_peak_439	chr19	51539833	51540127	+	10	NA	Intergenic	L1MA7|LINE|L1	-8124	NM_001245	946	Hs.720304	NM_001245	ENSG00000105492	SIGLEC6	CD327|CD33L|CD33L1|CD33L2|CDW327|OBBP1	sialic acid binding Ig like lectin 6	protein-coding	3.97955	4.82762	1.09764	113
453_UNT_peak_755	chr6	12703494	12703793	+	10	NA	Intergenic	Intergenic	-13013	NM_030948	221692	Hs.436996	NM_030948	ENSG00000112137	PHACTR1	EIEE70|RPEL|RPEL1|dJ257A7.2	phosphatase and actin regulator 1	protein-coding	3.97955	4.82762	1.09764	117
453_UNT_peak_707	chr5	14253265	14253525	+	10	NA	intron (NR_134469, intron 1 of 56)	AluSx1|SINE|Alu	109693	NM_007118	7204	Hs.130031	NM_007118	ENSG00000038382	TRIO	ARHGEF23|MEBAS|MRD44|tgat	trio Rho guanine nucleotide exchange factor	protein-coding	3.96182	4.79919	1.09764	64
453_UNT_peak_288	chr15	79956510	79956838	+	10	NA	Intergenic	Intergenic	14627	NM_004049	597	Hs.227817	NM_004049	ENSG00000140379	BCL2A1	ACC-1|ACC-2|ACC1|ACC2|BCL2L5|BFL1|GRS|HBPA1	BCL2 related protein A1	protein-coding	3.97955	4.82762	1.09764	94
453_UNT_peak_664	chr4	49123338	49123723	+	10	NA	Intergenic	(TCCAT)n|Simple_repeat|Simple_repeat	136888	NM_001286791	80157	Hs.479703	NM_025087	ENSG00000109182	CWH43	CWH43-C|PGAP2IP	cell wall biogenesis 43 C-terminal homolog	protein-coding	1.80033	4.60821	1.09764	59
453_UNT_peak_892	chr9	36225521	36225803	+	10	NA	intron (NM_001128227, intron 7 of 11)	FLAM_A|SINE|Alu	32786	NM_001190383	10020	Hs.5920	NM_005476	ENSG00000159921	GNE	DMRV|GLCNE|IBM2|NM|Uae1	glucosamine (UDP-N-acetyl)-2-epimerase/N-acetylmannosamine kinase	protein-coding	3.83723	4.73874	1.09764	166
453_UNT_peak_66	chr1	175719234	175719534	+	10	NA	intron (NM_001328635, intron 1 of 22)	intron (NM_001328635, intron 1 of 22)	24232	NM_003285	7143	Hs.659864	NM_003285	ENSG00000116147	TNR	TN-R	tenascin R	protein-coding	3.65159	4.45522	1.09764	215
453_UNT_peak_847	chr7	159112940	159113263	+	10	NA	intron (NR_130758, intron 2 of 12)	LTR2B|LTR|ERV1	-15897	NM_001308259	7434	Hs.585052	NM_003382	ENSG00000106018	VIPR2	C16DUPq36.3|DUP7q36.3|PACAP-R-3|PACAP-R3|VIP-R-2|VPAC2|VPAC2R|VPCAP2R	vasoactive intestinal peptide receptor 2	protein-coding	3.89313	4.68977	1.09764	51
453_UNT_peak_239	chr13	49101868	49102226	+	10	NA	intron (NM_001079673, intron 3 of 25)	AluJo|SINE|Alu	-8256	NM_014923	22862	Hs.508010	NM_014923	ENSG00000102531	FNDC3A	FNDC3|HUGO|bA203I16.1|bA203I16.5	fibronectin type III domain containing 3A	protein-coding	3.83987	4.60558	1.09764	128
453_UNT_peak_506	chr2	239721207	239721466	+	10	NA	Intergenic	Intergenic	-41524	NR_037808	150935	Hs.555582	NR_037808		LOC150935	-	uncharacterized LOC150935	ncRNA	3.97955	4.82762	1.09764	146
453_UNT_peak_884	chr9	3493298	3493698	+	10	NA	intron (NM_134428, intron 1 of 17)	AluY|SINE|Alu	-4011	NM_001282117	5991	Hs.136829	NM_002919	ENSG00000080298	RFX3	-	regulatory factor X3	protein-coding	3.97955	4.82762	1.09764	144
453_UNT_peak_318	chr16	31727534	31727807	+	10	NA	intron (NM_001130913, intron 3 of 4)	L1MA9|LINE|L1	14441	NM_001130913	124411	Hs.528826	NM_001004300	ENSG00000197302	ZNF720	-	zinc finger protein 720	protein-coding	3.73761	4.44542	1.09764	108
453_UNT_peak_429	chr19	33923053	33923520	+	10	NA	Intergenic	L1MC2|LINE|L1	126440	NM_001129995	79047	Hs.221873	NM_024076	ENSG00000153885	KCTD15	-	potassium channel tetramerization domain containing 15	protein-coding	3.97955	4.82762	1.09764	215
453_UNT_peak_573	chr22	49062466	49062726	+	10	NA	Intergenic	Intergenic	195826	NR_038944	100128946	Hs.535676	NR_038944	ENSG00000205632	LINC01310	WI2-81516E3.1	long intergenic non-protein coding RNA 1310	ncRNA	3.88369	4.81004	1.09764	215
453_UNT_peak_571	chr22	48369499	48369804	+	10	NA	Intergenic	Intergenic	95287	NR_036172	100422916		NR_036172	ENSG00000266508	MIR3201	-	microRNA 3201	ncRNA	3.7807	4.65218	1.09764	130
453_UNT_peak_426	chr19	29435805	29436237	+	10	NA	intron (NR_040029, intron 1 of 9)	MIRc|SINE|MIR	89731	NR_040029	284395	Hs.631601	NR_040029	ENSG00000264515	LOC284395	-	uncharacterized LOC284395	ncRNA	3.88369	4.81004	1.09764	80
453_UNT_peak_661	chr4	20291508	20291806	+	10	NA	intron (NM_001289136, intron 4 of 35)	Charlie7|DNA|hAT-Charlie	39752	NM_001289135	9353	Hs.29802	NM_004787	ENSG00000145147	SLIT2	SLIL3|Slit-2	slit guidance ligand 2	protein-coding	3.97955	4.82762	1.09764	109
453_UNT_peak_521	chr20	23434275	23434571	+	10	NA	Intergenic	LTR33|LTR|ERVL	-5262	NM_138283	128817	Hs.352134	NM_138283	ENSG00000125823	CSTL1	CTES1|RCET11|dJ322G13.4	cystatin like 1	protein-coding	3.80087	4.54429	1.09764	72
453_UNT_peak_509	chr20	5283276	5283539	+	10	NA	Intergenic	L1PB1|LINE|L1	33325	NM_144773	128674	Hs.375029	NM_144773	ENSG00000101292	PROKR2	GPR73L1|GPR73b|GPRg2|HH3|KAL3|PKR2|dJ680N4.3	prokineticin receptor 2	protein-coding	3.97955	4.82762	1.09764	85
453_UNT_peak_806	chr7	8889504	8889763	+	10	NA	Intergenic	L1MD1|LINE|L1	455678	NM_152745	30010	Hs.487564	NM_152745	ENSG00000122584	NXPH1	NPH1|Nbla00697	neurexophilin 1	protein-coding	3.97955	4.82762	1.09764	81
453_UNT_peak_623	chr3	123789989	123790290	+	10	NA	intron (NM_053025, intron 4 of 33)	MLT1L|LTR|ERVL-MaLR	94163	NM_001321309	4638	Hs.477375	NM_005965	ENSG00000065534	MYLK	AAT7|KRP|MLCK|MLCK1|MLCK108|MLCK210|MSTP083|MYLK1|smMLCK	myosin light chain kinase	protein-coding	3.87967	4.66845	1.09764	187
453_UNT_peak_667	chr4	50573659	50574047	+	10	NA	Intergenic	ALR/Alpha|Satellite|centr	-1269147	NM_001287757	23142	Hs.605388	NM_015115	ENSG00000109184	DCUN1D4	-	defective in cullin neddylation 1 domain containing 4	protein-coding	3.97955	4.82762	1.09764	196
453_UNT_peak_175	chr11	132867364	132867617	+	10	NA	intron (NM_001319104, intron 1 of 6)	intron (NM_001319104, intron 1 of 6)	76147	NM_001319103	4978	Hs.4817	NM_002545	ENSG00000183715	OPCML	IGLON1|OBCAM|OPCM	opioid binding protein/cell adhesion molecule like	protein-coding	3.97955	4.82762	1.09764	3
453_UNT_peak_658	chr4	6832229	6832580	+	10	NA	intron (NM_001100590, intron 2 of 8)	AluSx1|SINE|Alu	49672	NM_001100590	9778	Hs.79276	NM_014743	ENSG00000170871	KIAA0232	-	KIAA0232	protein-coding	3.97955	4.82762	1.09764	181
453_UNT_peak_796	chr6	142493669	142493977	+	10	NA	Intergenic	L1PREC2|LINE|L1	144013	NR_027311	153910	Hs.350819	NR_027311	ENSG00000236366	LOC153910	-	uncharacterized LOC153910	ncRNA	3.73761	4.44542	1.09764	205
453_UNT_peak_859	chr8	46035521	46035958	+	10	NA	Intergenic	Intergenic	581904	NR_146077	389652		NR_146077	ENSG00000248498	ASNSP1	ASNSL1	asparagine synthetase pseudogene 1	pseudo	3.97955	4.82762	1.09764	58
453_UNT_peak_397	chr18	52674899	52675191	+	10	NA	intron (NM_005215, intron 1 of 28)	MER4B|LTR|ERV1	334873	NM_005215	1630	Hs.162025	NM_005215	ENSG00000187323	DCC	CRC18|CRCR1|HGPPS2|IGDCC1|MRMV1|NTN1R1	DCC netrin 1 receptor	protein-coding	3.97955	4.82762	1.09764	57
453_UNT_peak_824	chr7	72408725	72409015	+	10	NA	intron (NM_031468, intron 1 of 6)	AluJb|SINE|Alu	3505	NM_031468	83698	Hs.592750	NM_031468	ENSG00000183166	CALN1	CABP8	calneuron 1	protein-coding	3.64227	4.62213	1.09764	224
453_UNT_peak_79	chr1	190129653	190129939	+	10	NA	intron (NM_199051, intron 7 of 7)	intron (NM_199051, intron 7 of 7)	346214	NM_001317188	339479	Hs.65765	NM_199051	ENSG00000162670	BRINP3	DBCCR1L|DBCCR1L1|FAM5C	BMP/retinoic acid inducible neural specific 3	protein-coding	3.97955	4.82762	1.09764	16
453_UNT_peak_511	chr20	10045127	10045393	+	10	NA	intron (NM_198798, intron 4 of 9)	intron (NM_198798, intron 4 of 9)	10261	NM_022096	63926	Hs.70903	NM_022096	ENSG00000132623	ANKEF1	ANKRD5	ankyrin repeat and EF-hand domain containing 1	protein-coding	3.97955	4.82762	1.09764	141
453_UNT_peak_15	chr1	40555949	40556209	+	10	NA	Intergenic	AluSg|SINE|Alu	24518	NM_152373	127396	Hs.524767	NM_152373	ENSG00000117010	ZNF684	-	zinc finger protein 684	protein-coding	3.93405	4.75484	1.09764	184
453_UNT_peak_669	chr4	54217116	54217456	+	10	NA	Intergenic	AluSc5|SINE|Alu	-11803	NM_001347827	5156	Hs.74615	NM_006206	ENSG00000134853	PDGFRA	CD140A|PDGFR-2|PDGFR2	platelet derived growth factor receptor alpha	protein-coding	3.97955	4.82762	1.09764	58
453_UNT_peak_875	chr8	126665736	126666030	+	10	NA	Intergenic	MLT1C|LTR|ERVL-MaLR	-107417	NM_174911	157638	Hs.124951	NM_174911	ENSG00000168672	LRATD2	BCMP101|FAM84B|NSE2	LRAT domain containing 2	protein-coding	3.82678	4.58498	1.09764	162
453_UNT_peak_615	chr3	98521984	98522248	+	10	NA	intron (NM_019895, intron 1 of 5)	intron (NM_019895, intron 1 of 5)	950	NM_001040183	56650	Hs.531371	NM_019895	ENSG00000080822	CLDND1	C3orf4|GENX-3745|Z38	claudin domain containing 1	protein-coding	3.97955	4.82762	1.09764	140
453_UNT_peak_792	chr6	127185296	127185586	+	10	NA	intron (NM_032784, intron 4 of 4)	intron (NM_032784, intron 4 of 4)	66538	NM_032784	84870	Hs.135254	NM_032784	ENSG00000146374	RSPO3	CRISTIN1|PWTSR|THSD2	R-spondin 3	protein-coding	3.97955	4.82762	1.09764	174
453_UNT_peak_594	chr3	46697302	46697682	+	10	NA	Intergenic	MER21A|LTR|ERVL	-3779	NR_033815	259173	Hs.517937	NM_147129	ENSG00000178038	ALS2CL	RN49018	ALS2 C-terminal like	protein-coding	3.68304	4.50311	1.09764	93
453_UNT_peak_201	chr12	55602835	55603143	+	10	NA	Intergenic	L1PA4|LINE|L1	28574	NM_001258285	121129	Hs.742584	NM_001258285	ENSG00000179615	OR2AP1	OR2AP1P	olfactory receptor family 2 subfamily AP member 1	protein-coding	3.97955	4.82762	1.09764	206
453_UNT_peak_704	chr5	7726973	7727298	+	10	NA	intron (NM_020546, intron 13 of 24)	intron (NM_020546, intron 13 of 24)	124355	NM_001089584	134121	Hs.709979	NM_001089584	ENSG00000215217	C5orf49	-	chromosome 5 open reading frame 49	protein-coding	3.88369	4.81004	1.09764	17
453_UNT_peak_550	chr21	37077087	37077433	+	10	NA	intron (NM_001353936, intron 1 of 36)	Charlie2b|DNA|hAT-Charlie	4076	NM_001353936	7267	Hs.368214	NM_003316	ENSG00000182670	TTC3	DCRR1|RNF105|TPRDIII	tetratricopeptide repeat domain 3	protein-coding	3.64227	4.62213	1.09764	140
453_UNT_peak_346	chr16	87997978	87998280	+	10	NA	intron (NM_079837, intron 4 of 12)	intron (NM_079837, intron 4 of 12)	28111	NM_001173543	54971	Hs.461705	NM_017869	ENSG00000172530	BANP	BEND1|SMAR1|SMARBP1	BTG3 associated nuclear protein	protein-coding	3.97955	4.82762	1.09764	38
453_UNT_peak_141	chr11	58233295	58233559	+	10	NA	Intergenic	Intergenic	-4509	NM_001004471	219960	Hs.553646	NM_001004471	ENSG00000180475	OR10Q1	OR11-233	olfactory receptor family 10 subfamily Q member 1	protein-coding	3.97955	4.82762	1.09764	220
453_UNT_peak_837	chr7	129945776	129946078	+	10	NA	intron (NM_001202498, intron 1 of 6)	AluSp|SINE|Alu	7016	NM_001202498	7328	Hs.643548	NM_003344	ENSG00000186591	UBE2H	E2-20K|GID3|UBC8|UBCH|UBCH2	ubiquitin conjugating enzyme E2 H	protein-coding	3.97955	4.82762	1.09764	41
453_UNT_peak_204	chr12	67627386	67627725	+	10	NA	Intergenic	Intergenic	-21177	NM_006482	8445	Hs.173135	NM_003583	ENSG00000127334	DYRK2	-	dual specificity tyrosine phosphorylation regulated kinase 2	protein-coding	3.97955	4.82762	1.09764	145
453_UNT_peak_924	chrX	115726444	115726701	+	10	NA	Intergenic	Intergenic	-114392	NR_147172	106029310	Hs.571742	NR_147172		DANT1	-	DXZ4 associated non-coding transcript 1, proximal	ncRNA	3.10474	4.52436	1.09764	226
453_UNT_peak_9	chr1	24301280	24301678	+	10	NA	Intergenic	MIRb|SINE|MIR	-17843	NM_198173	57822	Hs.657920	NM_021180	ENSG00000158055	GRHL3	SOM|TFCP2L4|VWS2	grainyhead like transcription factor 3	protein-coding	3.97955	4.82762	1.09764	208
453_UNT_peak_176	chr11	133921905	133922180	+	10	NA	intron (NM_001277285, intron 17 of 19)	intron (NM_001277285, intron 17 of 19)	-20302	NR_024344	283174	Hs.504370	NM_001001873	ENSG00000280237	MIR4697HG	LINC00947	MIR4697 host gene	ncRNA	3.97955	4.82762	1.09764	105
453_UNT_peak_196	chr12	49971350	49971643	+	10	NA	Intergenic	L2c|LINE|L2	-1341	NM_001652	363	Hs.54505	NM_001652	ENSG00000086159	AQP6	AQP2L|KID	aquaporin 6	protein-coding	3.64227	4.62213	1.09764	29
453_UNT_peak_423	chr19	19315588	19315918	+	10	NA	intron (NM_172231, intron 2 of 13)	intron (NM_172231, intron 2 of 13)	4759	NM_172231	57794	Hs.515274	NM_021164	ENSG00000105705	SUGP1	F23858|RBP|SF4	SURP and G-patch domain containing 1	protein-coding	3.96182	4.79919	1.09764	49
453_UNT_peak_798	chr6	154152615	154152928	+	10	NA	intron (NM_001008503, intron 3 of 3)	AluJr|SINE|Alu	63009	NM_001285527	4988	Hs.2353	NM_000914	ENSG00000112038	OPRM1	LMOR|M-OR-1|MOP|MOR|MOR1|OPRM	opioid receptor mu 1	protein-coding	3.97955	4.82762	1.09764	162
453_UNT_peak_458	chr2	46814394	46814704	+	10	NA	Intergenic	Intergenic	-2119	NR_034099	388948	Hs.728895	NR_034099	ENSG00000222005	LINC01118	-	long intergenic non-protein coding RNA 1118	ncRNA	3.64227	4.62213	1.09764	155
453_UNT_peak_7	chr1	19507598	19507914	+	10	NA	Intergenic	Intergenic	-22115	NM_001206540	832	Hs.432760	NM_004930	ENSG00000077549	CAPZB	CAPB|CAPPB|CAPZ	capping actin protein of muscle Z-line subunit beta	protein-coding	3.97955	4.82762	1.09764	143
453_UNT_peak_360	chr17	31869955	31870305	+	10	NA	intron (NM_018428, intron 16 of 18)	L1PA16|LINE|L1	-10823	NM_018405	55352	Hs.462729	NM_018405	ENSG00000172301	COPRS	C17orf79|COPR5|HSA272196|TTP1	coordinator of PRMT5 and differentiation stimulator	protein-coding	3.97955	4.82762	1.09764	218
453_UNT_peak_880	chr8	138021036	138021296	+	10	NA	intron (NM_001354876, intron 1 of 5)	THE1A-int|LTR|ERVL-MaLR	62379	NM_001354876	401478	Hs.654931	NM_001354876		LOC401478	-	uncharacterized LOC401478	ncRNA	3.97955	4.82762	1.09764	223
453_UNT_peak_895	chr9	67777266	67777619	+	10	NA	Intergenic	Tigger1|DNA|TcMar-Tigger	-50699	NR_027422	100133121	Hs.744835	NR_027422		FAM27B	FAM27A2	family with sequence similarity 27 member B	ncRNA	3.97955	4.82762	1.09764	61
453_UNT_peak_591	chr3	44290358	44290667	+	10	NA	intron (NM_001145030, intron 11 of 19)	intron (NM_001145030, intron 11 of 19)	-47607	NM_001029840	285343	Hs.55131	NM_173826	ENSG00000179152	TCAIM	C3orf23|TOAG-1|TOAG1	T cell activation inhibitor, mitochondrial	protein-coding	3.97955	4.82762	1.09764	164
453_UNT_peak_380	chr17	81031984	81032372	+	10	NA	non-coding (NR_026857, exon 2 of 2)	non-coding (NR_026857, exon 2 of 2)	2541	NR_026857	440465	Hs.448889	NM_001004336	ENSG00000226137	BAIAP2-DT	BAIAP2-AS1|lnc-BAIAP2	BAIAP2 divergent transcript	ncRNA	3.7043	4.53552	1.09764	227
453_UNT_peak_758	chr6	15204449	15204780	+	10	NA	Intergenic	Intergenic	-41361	NM_004973	3720	Hs.269059	NM_004973	ENSG00000008083	JARID2	JMJ	jumonji and AT-rich interaction domain containing 2	protein-coding	3.97955	4.82762	1.09764	297
453_UNT_peak_379	chr17	77533253	77533603	+	10	NA	intron (NR_148967, intron 1 of 2)	intron (NR_148967, intron 1 of 2)	6427	NR_148967	400622	Hs.514516	NR_148967		LOC400622	-	uncharacterized LOC400622	ncRNA	3.85305	4.62636	1.09764	55
453_UNT_peak_662	chr4	23547012	23547275	+	10	NA	Intergenic	Intergenic	334149	NM_001330753	10891	Hs.527078	NM_013261	ENSG00000109819	PPARGC1A	LEM6|PGC-1(alpha)|PGC-1alpha|PGC-1v|PGC1|PGC1A|PPARGC1	PPARG coactivator 1 alpha	protein-coding	3.97955	4.82762	1.09764	144
453_UNT_peak_434	chr19	41828398	41828684	+	10	NA	Intergenic	AluSz|SINE|Alu	15186	NM_001291419	147719	Hs.98660	NM_173506	ENSG00000273111	LYPD4	SMR	LY6/PLAUR domain containing 4	protein-coding	3.94788	4.77692	1.09764	76
453_UNT_peak_374	chr17	65853387	65853655	+	10	NA	intron (NM_001353128, intron 18 of 24)	AluSg7|SINE|Alu	-26978	NR_126542	201134	Hs.408676	NM_145036	ENSG00000154240	CEP112	CCDC46|MACOCO	centrosomal protein 112	protein-coding	3.2879	4.65556	1.09764	191
453_UNT_peak_114	chr10	70595798	70596052	+	10	NA	Intergenic	Intergenic	6863	NM_005041	5551	Hs.2200	NM_005041	ENSG00000180644	PRF1	HPLH2|P1|PFP	perforin 1	protein-coding	3.78805	4.52419	1.09764	231
453_UNT_peak_733	chr5	115527418	115527705	+	10	NA	intron (NM_020177, intron 2 of 2)	intron (NM_020177, intron 2 of 2)	17333	NM_020177	56929	Hs.47367	NM_020177	ENSG00000145780	FEM1C	EUROIMAGE686608|EUROIMAGE783647|FEM1A	fem-1 homolog C	protein-coding	3.97955	4.82762	1.09764	157
453_UNT_peak_236	chr13	41684010	41684305	+	10	NA	intron (NM_015058, intron 35 of 44)	intron (NM_015058, intron 35 of 44)	-115762	NR_049803	100847026		NR_049803	ENSG00000284584	MIR5006	-	microRNA 5006	ncRNA	3.85305	4.62636	1.09764	228
453_UNT_peak_241	chr13	75434033	75434421	+	10	NA	intron (NM_001286658, intron 1 of 19)	L1PA14|LINE|L1	47941	NM_001286659	9882	Hs.210891	NM_014832	ENSG00000136111	TBC1D4	AS160|NIDDM5	TBC1 domain family member 4	protein-coding	3.97955	4.82762	1.09764	214
453_UNT_peak_221	chr12	127735047	127735310	+	10	NA	Intergenic	Intergenic	-79590	NR_134995	105370068	Hs.524845	NR_134995		LOC105370068	-	uncharacterized LOC105370068	ncRNA	3.97955	4.82762	1.09764	148
453_UNT_peak_679	chr4	97189792	97190222	+	10	NA	Intergenic	L2|LINE|L2	-176919	NR_102713	101410545	Hs.628520	NR_102713	ENSG00000251620	STPG2-AS1	-	STPG2 antisense RNA 1	ncRNA	3.97955	4.82762	1.09764	257
453_UNT_peak_365	chr17	36558420	36558690	+	10	NA	intron (NM_024835, intron 4 of 13).2	AluSq2|SINE|Alu	13667	NM_024835	79893	Hs.514116	NM_024835	ENSG00000278311	GGNBP2	DIF-3|DIF3|LCRG1|LZK1|ZFP403|ZNF403	gametogenetin binding protein 2	protein-coding	3.89313	4.68977	1.09764	107
453_UNT_peak_772	chr6	42294670	42294939	+	10	NA	intron (NM_001297573, intron 4 of 17)	intron (NM_001297573, intron 4 of 17)	-76909	NM_018141	55173	Hs.380887	NM_018141	ENSG00000048544	MRPS10	MRP-S10|PNAS-122	mitochondrial ribosomal protein S10	protein-coding	3.86631	4.64732	1.09764	84
453_UNT_peak_835	chr7	128506332	128506629	+	10	NA	Intergenic	Intergenic	29751	NM_018396	55798	Hs.433213	NM_018396	ENSG00000165055	METTL2B	METL|METTL2|METTL2A|PSENIP1	methyltransferase like 2B	protein-coding	3.90667	4.71127	1.09764	62
453_UNT_peak_606	chr3	75028390	75028661	+	10	NA	Intergenic	MIR|SINE|MIR	-185951	NR_049831	100846999		NR_049831	ENSG00000266780	MIR4444-2	-	microRNA 4444-2	ncRNA	3.97955	4.82762	1.09764	49
453_UNT_peak_257	chr14	78821021	78821299	+	10	NA	intron (NM_001330195, intron 10 of 20)	intron (NM_001330195, intron 10 of 20)	-378822	NR_135159	105370586		NR_135159	ENSG00000258419	LOC105370586	-	uncharacterized LOC105370586	ncRNA	3.64227	4.62213	1.09764	209
453_UNT_peak_563	chr22	31950598	31950936	+	10	NA	intron (NM_003405, intron 1 of 1)	intron (NM_003405, intron 1 of 1)	-5405	NR_126507	25775	Hs.627602	NM_015372	ENSG00000128254	C22orf24	HSN44A4A	chromosome 22 open reading frame 24	protein-coding	3.51745	4.42957	1.09764	11
453_UNT_peak_446	chr2	3180731	3181148	+	10	NA	Intergenic	CpG	-54913	NR_110228	101927554	Hs.638446	NR_110228	ENSG00000234423	LINC01250	-	long intergenic non-protein coding RNA 1250	ncRNA	2.01014	4.53292	1.09764	353
453_UNT_peak_626	chr3	132986915	132987179	+	10	NA	Intergenic	Intergenic	-51241	NM_001136469	66000	Hs.191616	NM_023943	ENSG00000144868	TMEM108	CT124|RTLN	transmembrane protein 108	protein-coding	3.97955	4.82762	1.09764	150
453_UNT_peak_696	chr4	173587464	173587842	+	10	NA	intron (NR_136196, intron 4 of 4)	intron (NR_136196, intron 4 of 4)	57195	NR_003679	79804	Hs.61435	NR_003679	ENSG00000237125	HAND2-AS1	DEIN|NBLA00301|UPH	HAND2 antisense RNA 1	ncRNA	3.97955	4.82762	1.09764	162
453_UNT_peak_906	chr9	129636047	129636430	+	10	NA	TTS (NM_001286803)	TTS (NM_001286803)	5931	NM_177999	140459	Hs.125037	NM_017873	ENSG00000148331	ASB6	-	ankyrin repeat and SOCS box containing 6	protein-coding	3.81442	4.70378	1.09764	97
453_UNT_peak_383	chr18	8846152	8846409	+	10	NA	Intergenic	AluJo|SINE|Alu	128909	NM_015210	23255	Hs.707920	NM_015210	ENSG00000168502	MTCL1	CCDC165|KIAA0802|SOGA2	microtubule crosslinking factor 1	protein-coding	3.97955	4.82762	1.09764	140
453_UNT_peak_173	chr11	131440842	131441135	+	10	NA	intron (NM_001048209, intron 1 of 7)	HAL1|LINE|L1	70512	NM_001352001	50863	Hs.504352	NM_016522	ENSG00000182667	NTM	CEPU-1|HNT|IGLON2|NTRI	neurotrimin	protein-coding	3.97955	4.82762	1.09764	131
453_UNT_peak_546	chr21	26313140	26313454	+	10	NA	Intergenic	L1MA3|LINE|L1	-80338	NR_135516	100996571	Hs.570432	NR_135515	ENSG00000197934	CYYR1-AS1	-	cysteine and tyrosine rich 1 antisense RNA 1	ncRNA	3.97955	4.82762	1.09764	78
453_UNT_peak_748	chr5	176241613	176241882	+	10	NA	intron (NR_131772, intron 1 of 9)	Tigger2b_Pri|DNA|TcMar-Tigger	3388	NR_131772	375484	Hs.719847	NM_198567	ENSG00000170085	SIMC1	C5orf25|OOMA1|PLEIAD	SUMO interacting motifs containing 1	protein-coding	3.86631	4.64732	1.09764	174
453_UNT_peak_122	chr10	115250222	115250493	+	10	NA	intron (NM_207303, intron 10 of 28)	ERV3-16A3_I-int|LTR|ERVL	156992	NM_001276282	26033	Hs.501127	NM_207303	ENSG00000107518	ATRNL1	ALP|bA338L11.1|bA454H24.1	attractin like 1	protein-coding	3.97955	4.82762	1.09764	205
453_UNT_peak_159	chr11	99218502	99218759	+	10	NA	intron (NM_001243270, intron 1 of 23)	intron (NM_001243270, intron 1 of 23)	197654	NM_001243271	53942	Hs.656783	NM_014361	ENSG00000149972	CNTN5	HNB-2s|NB-2	contactin 5	protein-coding	3.97955	4.82762	1.09764	110
453_UNT_peak_18	chr1	45692839	45693101	+	10	NA	intron (NM_016486, intron 2 of 2)	intron (NM_016486, intron 2 of 2)	4795	NM_016486	51249	Hs.699548	NM_016486	ENSG00000159596	TMEM69	C1orf154	transmembrane protein 69	protein-coding	3.86631	4.64732	1.09764	229
453_UNT_peak_849	chr8	8074453	8074731	+	10	NA	Intergenic	AluSx1|SINE|Alu	14497	NR_031689	100302186		NR_031689	ENSG00000221305	MIR548I3	MIR548I-3|MIRN548I3|hsa-mir-548i-3|mir-548i-3	microRNA 548i-3	ncRNA	3.97955	4.82762	1.09764	9
453_UNT_peak_392	chr18	37417555	37417909	+	10	NA	intron (NM_001025087, intron 2 of 12)	intron (NM_001025087, intron 2 of 12)	48772	NR_132967	106635546		NR_132967		SNORA111	-	small nucleolar RNA, H/ACA box 111	snoRNA	3.81378	4.56455	1.09764	270
453_UNT_peak_597	chr3	51893971	51894341	+	10	NA	TTS (NM_152397)	TTS (NM_152397)	9214	NM_152397	132141	Hs.671210	NM_152397	ENSG00000173389	IQCF1	-	IQ motif containing F1	protein-coding	3.97955	4.82762	1.09764	225
453_UNT_peak_914	chrX	24058540	24058806	+	10	NA	intron (NM_001415, intron 4 of 11)	AluSx|SINE|Alu	3725	NM_001415	1968	Hs.539684	NM_001415	ENSG00000130741	EIF2S3	EIF2|EIF2G|EIF2gamma|MEHMO|MRXSBRK|eIF-2gA	eukaryotic translation initiation factor 2 subunit gamma	protein-coding	3.97955	4.82762	1.09764	193
453_UNT_peak_551	chr21	43672907	43673240	+	10	NA	intron (NM_015056, intron 3 of 15)	intron (NM_015056, intron 3 of 15)	13522	NM_015056	23076	Hs.565725	NM_015056	ENSG00000160208	RRP1B	KIAA0179|NNP1L|Nnp1|PPP1R136|RRP1	ribosomal RNA processing 1B	protein-coding	3.82678	4.58498	1.09764	109
453_UNT_peak_485	chr2	158090135	158090397	+	10	NA	intron (NM_001135098, intron 2 of 8)	AluY|SINE|Alu	-11604	NM_173355	151531	Hs.128427	NM_173355	ENSG00000007001	UPP2	UDRPASE2|UP2|UPASE2	uridine phosphorylase 2	protein-coding	3.97955	4.82762	1.09764	81
453_UNT_peak_232	chr13	34403205	34403515	+	10	NA	intron (NR_146542, intron 1 of 3)	AluSp|SINE|Alu	55317	NR_146542	105370158		NR_146542		LINC02343	-	long intergenic non-protein coding RNA 2343	ncRNA	3.96182	4.79919	1.09764	278
453_UNT_peak_490	chr2	171549535	171549865	+	10	NA	intron (NM_001256909, intron 2 of 3)	L1ME4a|LINE|L1	27344	NM_001127383	79901	Hs.221941	NM_024843	ENSG00000071967	CYBRD1	CYB561A2|DCYTB|FRRS3	cytochrome b reductase 1	protein-coding	3.97955	4.82762	1.09764	115
453_UNT_peak_384	chr18	9670248	9670529	+	10	NA	Intergenic	AluJb|SINE|Alu	-37843	NM_006868	11031	Hs.99528	NM_006868	ENSG00000168461	RAB31	Rab22B	RAB31, member RAS oncogene family	protein-coding	3.97955	4.82762	1.09764	231
453_UNT_peak_515	chr20	17070781	17071041	+	10	NA	Intergenic	LTR16C|LTR|ERVL	-155196	NM_001201528	5126	Hs.315186	NM_002594	ENSG00000125851	PCSK2	NEC 2|NEC-2|NEC2|PC2|SPC2	proprotein convertase subtilisin/kexin type 2	protein-coding	3.78805	4.52419	1.09764	177
453_UNT_peak_120	chr10	82282745	82283167	+	10	NA	intron (NM_001165973, intron 2 of 10)	MIRb|SINE|MIR	-50036	NR_120666	101929590	Hs.733268	NR_120666	ENSG00000225738	NRG3-AS1	C10orf100|Em:AC010157.1	NRG3 antisense RNA 1	ncRNA	3.64227	4.62213	1.09764	195
453_UNT_peak_183	chr12	11639830	11640187	+	10	NA	Intergenic	ERVL-E-int|LTR|ERVL	-9846	NM_001987	2120	Hs.504765	NM_001987	ENSG00000139083	ETV6	TEL|TEL/ABL|THC5	ETS variant 6	protein-coding	3.97955	4.82762	1.09764	129
453_UNT_peak_172	chr11	128226730	128226989	+	10	NA	intron (NR_146647, intron 3 of 3)	L3|LINE|CR1	18093	NR_146647	105369564	Hs.591937	NR_146647	ENSG00000272575	LINC02098	-	long intergenic non-protein coding RNA 2098	ncRNA	3.97955	4.82762	1.09764	19
453_UNT_peak_828	chr7	89121216	89121538	+	10	NA	intron (NM_181646, intron 1 of 3)	MER97d|DNA|hAT-Tip100	-325660	NM_152706	219557	Hs.112877	NM_152706	ENSG00000164645	TEX47	C7orf62	testis expressed 47	protein-coding	3.97955	4.82762	1.09764	133
453_UNT_peak_737	chr5	128959577	128959832	+	10	NA	Intergenic	L1PA5|LINE|L1	-5423	NM_001017372	28965	Hs.49765	NM_014031	ENSG00000113396	SLC27A6	ACSVL2|FACVL2|FATP6|VLCS-H1	solute carrier family 27 member 6	protein-coding	3.97955	4.82762	1.09764	82
453_UNT_peak_690	chr4	146047406	146047707	+	10	NA	Intergenic	L1PA6|LINE|L1	74357	NR_038331	100505545	Hs.122199	NR_038331	ENSG00000248809	LINC01095	-	long intergenic non-protein coding RNA 1095	ncRNA	3.97955	4.82762	1.09764	181
453_UNT_peak_266	chr15	20962809	20963130	+	10	NA	intron (NR_040094, intron 2 of 4)	intron (NR_040094, intron 2 of 4)	22531	NR_040094	348120	Hs.116287	NR_040094	ENSG00000258710	LINC01193	CT60	long intergenic non-protein coding RNA 1193	ncRNA	3.97955	4.82762	1.09764	63
453_UNT_peak_295	chr15	94127330	94127776	+	10	NA	Intergenic	Intergenic	-19615	NR_120320	101927112	Hs.134687	NR_120320	ENSG00000259724	LINC01581	-	long intergenic non-protein coding RNA 1581	ncRNA	3.97955	4.82762	1.09764	256
453_UNT_peak_686	chr4	119554859	119555171	+	10	NA	intron (NM_001083, intron 7 of 20)	intron (NM_001083, intron 7 of 20)	72272	NM_033430	8654	Hs.647971	NM_001083	ENSG00000138735	PDE5A	CGB-PDE|CN5A|PDE5	phosphodiesterase 5A	protein-coding	3.97955	4.82762	1.09764	179
453_UNT_peak_174	chr11	131445251	131445694	+	10	NA	intron (NM_001048209, intron 1 of 7)	intron (NM_001048209, intron 1 of 7)	74996	NM_001352001	50863	Hs.504352	NM_016522	ENSG00000182667	NTM	CEPU-1|HNT|IGLON2|NTRI	neurotrimin	protein-coding	3.97955	4.82762	1.09764	318
453_UNT_peak_70	chr1	178724599	178724875	+	10	NA	promoter-TSS (NM_001286247)	promoter-TSS (NM_001286247)	-410	NM_001286247	55103	Hs.632485	NM_018037	ENSG00000116191	RALGPS2	dJ595C2.1	Ral GEF with PH domain and SH3 binding motif 2	protein-coding	3.83987	4.60558	1.09764	199
453_UNT_peak_91	chr10	7994982	7995377	+	10	NA	intron (NM_031923, intron 4 of 6)	L1MC5a|LINE|L1	57312	NR_104329	399717	Hs.158992	NM_207423	ENSG00000197308	GATA3-AS1	-	GATA3 antisense RNA 1	ncRNA	3.97955	4.82762	1.09764	317
453_UNT_peak_797	chr6	149464553	149464831	+	10	NA	intron (NM_207360, intron 2 of 5)	L2b|LINE|L2	20320	NM_207360	340152	Hs.632618	NM_207360	ENSG00000178199	ZC3H12D	C6orf95|MCPIP4|TFL|dJ281H8.1|p34	zinc finger CCCH-type containing 12D	protein-coding	3.64227	4.62213	1.09764	204
453_UNT_peak_898	chr9	88489619	88489908	+	10	NA	Intergenic	Tigger3a|DNA|TcMar-Tigger	-45338	NM_145283	158046	Hs.734507	NM_145283	ENSG00000130045	NXNL2	C9orf121|RDCVF2|RdCVF2L	nucleoredoxin like 2	protein-coding	3.97955	4.82762	1.09764	112
453_UNT_peak_685	chr4	113232873	113233128	+	10	NA	intron (NM_001354265, intron 5 of 44)	intron (NM_001354265, intron 5 of 44)	-59839	NM_001354280	287	Hs.620557	NM_001148	ENSG00000145362	ANK2	ANK-2|LQT4|brank-2	ankyrin 2	protein-coding	3.97955	4.82762	1.09764	147
453_UNT_peak_367	chr17	39391302	39391586	+	10	NA	intron (NM_032875, intron 1 of 14)	intron (NM_032875, intron 1 of 14)	10212	NM_032875	84961	Hs.462946	NM_032875	ENSG00000108306	FBXL20	Fbl2|Fbl20	F-box and leucine rich repeat protein 20	protein-coding	3.97955	4.82762	1.09764	155
453_UNT_peak_479	chr2	136809649	136809906	+	10	NA	intron (NM_001316349, intron 1 of 27)	L2a|LINE|L2	44215	NM_001316349	80731	Hs.68533	NM_001080427	ENSG00000144229	THSD7B	-	thrombospondin type 1 domain containing 7B	protein-coding	3.97955	4.82762	1.09764	236
453_UNT_peak_689	chr4	140312463	140312750	+	10	NA	intron (NR_033939, intron 2 of 4)	AluJr4|SINE|Alu	-30837	NM_001153446	60592	Hs.480815	NM_032547	ENSG00000153130	SCOC	HRIHFB2072|SCOCO|UNC-69	short coiled-coil protein	protein-coding	3.88369	4.81004	1.09764	11
453_UNT_peak_385	chr18	10444520	10444779	+	10	NA	Intergenic	Intergenic	-9979	NM_153000	147495	Hs.293274	NM_153000	ENSG00000154856	APCDD1	B7323|DRAPC1|FP7019|HHS|HTS|HYPT1	APC down-regulated 1	protein-coding	3.64227	4.62213	1.09764	85
453_UNT_peak_56	chr1	148611963	148612224	+	10	NA	Intergenic	HERVL-int|LTR|ERVL	-16376	NM_015383	25832	Hs.534675	NM_015383	ENSG00000270629	NBPF14	DJ328E19.C1.1|NBPF	NBPF member 14	protein-coding	3.97955	4.82762	1.09764	220
453_UNT_peak_477	chr2	123653883	123654139	+	10	NA	Intergenic	Intergenic	371163	NR_147976	107985820	Hs.637705	NR_147976		LOC107985820	-	uncharacterized LOC107985820	ncRNA	3.97955	4.82762	1.09764	115
453_UNT_peak_488	chr2	162183741	162184052	+	10	NA	intron (NM_001291807, intron 19 of 24)	intron (NM_001291807, intron 19 of 24)	-31492	NM_002054	2641	Hs.516494	NM_002054	ENSG00000115263	GCG	GLP-1|GLP1|GLP2|GRPP	glucagon	protein-coding	3.97955	4.82762	1.09764	181
453_UNT_peak_760	chr6	18314158	18314519	+	10	NA	Intergenic	Intergenic	-49770	NM_001134709	7913	Hs.484813	NM_003472	ENSG00000124795	DEK	D6S231E	DEK proto-oncogene	protein-coding	3.97955	4.82762	1.09764	254
453_UNT_peak_460	chr2	60546420	60546682	+	10	NA	intron (NM_022893, intron 1 of 3)	intron (NM_022893, intron 1 of 3)	6947	NM_138559	53335	Hs.370549	NM_018014	ENSG00000119866	BCL11A	BCL11A-L|BCL11A-S|BCL11A-XL|BCL11a-M|CTIP1|DILOS|EVI9|HBFQTL5|ZNF856	BAF chromatin remodeling complex subunit BCL11A	protein-coding	3.97955	4.82762	1.09764	42
453_UNT_peak_404	chr18	75114113	75114382	+	10	NA	Intergenic	Intergenic	91266	NM_001306093	284273	Hs.465433	NM_175907	ENSG00000180011	ZADH2	PRG-3	zinc binding alcohol dehydrogenase domain containing 2	protein-coding	3.97955	4.82762	1.09764	73
453_UNT_peak_97	chr10	19765383	19765657	+	10	NA	Intergenic	AluSx1|SINE|Alu	-36970	NR_120646	101928834	Hs.676482	NR_120646	ENSG00000233968	LOC101928834	-	uncharacterized LOC101928834	ncRNA	3.64227	4.62213	1.09764	272
453_UNT_peak_814	chr7	42448815	42449071	+	10	NA	Intergenic	Intergenic	-211924	NM_000168	2737	Hs.21509	NM_000168	ENSG00000106571	GLI3	ACLS|GCPS|GLI3-190|GLI3FL|PAP-A|PAPA|PAPA1|PAPB|PHS|PPDIV	GLI family zinc finger 3	protein-coding	3.90667	4.71127	1.09764	49
453_UNT_peak_842	chr7	149654268	149654655	+	10	NA	Intergenic	L1MA3|LINE|L1	-29671	NR_027788	79970	Hs.520785	NM_024910	ENSG00000133624	ZNF767P	ZNF767	zinc finger family member 767, pseudogene	pseudo	3.97955	4.82762	1.09764	248
453_UNT_peak_711	chr5	38100480	38100738	+	10	NA	intron (NR_147009, intron 2 of 2)	intron (NR_147009, intron 2 of 2)	-47871	NR_134272	101929745	Hs.374715	NR_134272	ENSG00000248461	LINC02119	-	long intergenic non-protein coding RNA 2119	ncRNA	3.97955	4.82762	1.09764	87
453_UNT_peak_535	chr20	51679834	51680144	+	10	NA	intron (NM_006045, intron 9 of 27)	AluSx1|SINE|Alu	88422	NM_006045	10079	Hs.649234	NM_006045	ENSG00000054793	ATP9A	ATPIIA	ATPase phospholipid transporting 9A (putative)	protein-coding	3.6053	4.56513	1.09764	15
453_UNT_peak_247	chr14	42984497	42984751	+	10	NA	Intergenic	Intergenic	1377768	NM_001346173	145581	Hs.136893	NM_152447	ENSG00000165379	LRFN5	C14orf146|FIGLER8|SALM5	leucine rich repeat and fibronectin type III domain containing 5	protein-coding	3.88369	4.81004	1.09764	225
453_UNT_peak_569	chr22	47531896	47532164	+	10	NA	Intergenic	MER31-int|LTR|ERV1	-44919	NR_109967	101927722	Hs.589927	NR_109967	ENSG00000218357	LINC01644	LL22NC03-75H12.2	long intergenic non-protein coding RNA 1644	ncRNA	3.97955	4.82762	1.09764	214
453_UNT_peak_420	chr19	14631164	14631418	+	10	NA	intron (NM_001289158, intron 12 of 14)	L1MA4A|LINE|L1	9078	NR_132784	106635534		NR_132784		SNORA104	-	small nucleolar RNA, H/ACA box 104	snoRNA	3.97955	4.82762	1.09764	171
453_UNT_peak_891	chr9	33111160	33111496	+	10	NA	3' UTR (NM_001497, exon 6 of 6)	3' UTR (NM_001497, exon 6 of 6)	-34612	NM_018225	55234	Hs.655351	NM_018225	ENSG00000122692	SMU1	BWD|SMU-1|fSAP57	SMU1 DNA replication regulator and spliceosomal factor	protein-coding	3.73593	4.76644	1.09764	99
453_UNT_peak_491	chr2	175603649	175603905	+	10	NA	Intergenic	L1PA7|LINE|L1	398568	NM_001305010	80856	Hs.209561	NM_030650	ENSG00000144320	LNPK	KIAA1715|LNP|LNP1|NEDEHCC|Ul|ulnaless	lunapark, ER junction formation factor	protein-coding	3.97955	4.82762	1.09764	175
453_UNT_peak_154	chr11	79619425	79619754	+	10	NA	Intergenic	Intergenic	-178938	NM_001098816	26011	Hs.213087	NM_001098816	ENSG00000149256	TENM4	Doc4|ETM5|ODZ4|TNM4|Ten-M4|ten-4	teneurin transmembrane protein 4	protein-coding	3.97955	4.82762	1.09764	284
453_UNT_peak_881	chr8	139414607	139414863	+	10	NA	Intergenic	HAL1b|LINE|L1	288321	NM_001282534	51305	Hs.493037	NM_001282534	ENSG00000169427	KCNK9	K2p9.1|KT3.2|TASK-3|TASK3	potassium two pore domain channel subfamily K member 9	protein-coding	3.77531	4.50426	1.09764	142
453_UNT_peak_861	chr8	65563267	65563564	+	10	NA	promoter-TSS (NR_033893)	promoter-TSS (NR_033893)	-749	NR_033893	286186	Hs.449427	NR_033893	ENSG00000254081	LINC01299	-	long intergenic non-protein coding RNA 1299	ncRNA	3.80087	4.54429	1.09764	231
453_UNT_peak_725	chr5	67606353	67606645	+	10	NA	Intergenic	LTR81B|LTR|Gypsy	40290	NR_147169	105379006		NR_147169	ENSG00000249736	LINC02242	-	long intergenic non-protein coding RNA 2242	ncRNA	3.97955	4.82762	1.09764	20
453_UNT_peak_378	chr17	76342233	76342618	+	10	NA	intron (NM_001330503, intron 2 of 8)	L1MC4|LINE|L1	11724	NM_002766	5635	Hs.77498	NM_002766	ENSG00000161542	PRPSAP1	PAP39	phosphoribosyl pyrophosphate synthetase associated protein 1	protein-coding	3.53468	4.45616	1.09764	48
453_UNT_peak_537	chr20	61700612	61700989	+	10	NA	intron (NM_001252339, intron 1 of 14)	intron (NM_001252339, intron 1 of 14)	18948	NR_147702	100128310	Hs.683806	NR_147702	ENSG00000179253	LOC100128310	-	uncharacterized LOC100128310	ncRNA	3.43055	4.69206	1.09764	301
453_UNT_peak_26	chr1	72938142	72938409	+	10	NA	Intergenic	Intergenic	-367895	NR_110676	101927295	Hs.436589	NR_110676	ENSG00000233973	LINC01360	-	long intergenic non-protein coding RNA 1360	ncRNA	3.97955	4.82762	1.09764	25
453_UNT_peak_96	chr10	19136764	19137018	+	10	NA	intron (NM_001142308, intron 10 of 39)	intron (NM_001142308, intron 10 of 39)	88120	NM_001142308	340895	Hs.646734	NM_001142308	ENSG00000204740	MALRD1	C10orf112|DIET1|bA265G8.2	MAM and LDL receptor class A domain containing 1	protein-coding	3.97955	4.82762	1.09764	221
453_UNT_peak_865	chr8	76143642	76143985	+	10	NA	Intergenic	L1ME2|LINE|L1	-262841	NR_105006	101926978	Hs.615028	NR_105006	ENSG00000254300	LINC01111	-	long intergenic non-protein coding RNA 1111	ncRNA	3.97955	4.82762	1.09764	91
453_UNT_peak_527	chr20	42852694	42852962	+	10	NA	intron (NM_133170, intron 2 of 31)	intron (NM_133170, intron 2 of 31)	-115915	NR_149017	101927138	Hs.666740	NR_149017	ENSG00000227599	LOC101927138	-	uncharacterized LOC101927138	ncRNA	3.97955	4.82762	1.09764	160
453_UNT_peak_793	chr6	138877247	138877608	+	10	NA	intron (NM_001077706, intron 14 of 21)	intron (NM_001077706, intron 14 of 21)	81316	NM_001195037	345930	Hs.660603	NM_001077706	ENSG00000203734	ECT2L	ARHGEF32|C6orf91|FBXO49|LFDH|dJ509I19.2|dJ509I19.3|dJ509I19.5	epithelial cell transforming 2 like	protein-coding	3.97955	4.82762	1.09764	126
453_UNT_peak_575	chr3	366966	367220	+	10	NA	intron (NM_001253388, intron 13 of 24)	intron (NM_001253388, intron 13 of 24)	18702	NR_110739	101927193	Hs.677744	NR_110739	ENSG00000234661	CHL1-AS1	-	CHL1 antisense RNA 1	ncRNA	3.97955	4.82762	1.09764	149
453_UNT_peak_185	chr12	15508374	15508662	+	10	NA	intron (NM_002848, intron 6 of 25)	intron (NM_002848, intron 6 of 25)	-37826	NM_030671	5800	Hs.160871	NM_002848	ENSG00000151490	PTPRO	GLEPP1|NPHS6|PTP-OC|PTP-U2|PTPROT|PTPU2|R-PTP-O	protein tyrosine phosphatase receptor type O	protein-coding	3.97955	4.82762	1.09764	277
453_UNT_peak_310	chr16	16633600	16633861	+	10	NA	Intergenic	MIRb|SINE|MIR	254485	NM_001282507	101059938	Hs.634612	NM_001282507	ENSG00000214967	NPIPA7	NPIPA8	nuclear pore complex interacting protein family member A7	protein-coding	3.86631	4.64732	1.09764	171
453_UNT_peak_912	chrX	23344942	23345242	+	10	NA	intron (NM_173495, intron 1 of 2)	intron (NM_173495, intron 1 of 2)	10224	NM_173495	139411	Hs.319503	NM_173495	ENSG00000165186	PTCHD1	AUTSX4	patched domain containing 1	protein-coding	3.97955	4.82762	1.09764	31
453_UNT_peak_357	chr17	26984491	26984789	+	10	NA	Intergenic	Intergenic	104601	NR_135673	105371703	Hs.649918	NR_135673		LOC105371703	-	uncharacterized LOC105371703	ncRNA	3.97955	4.82762	1.09764	94
453_UNT_peak_871	chr8	119669182	119669500	+	10	NA	intron (NM_001330600, intron 1 of 25)	intron (NM_001330600, intron 1 of 25)	4235	NM_001330600	5168	Hs.190977	NM_006209	ENSG00000136960	ENPP2	ATX|ATX-X|AUTOTAXIN|LysoPLD|NPP2|PD-IALPHA|PDNP2	ectonucleotide pyrophosphatase/phosphodiesterase 2	protein-coding	3.84874	4.75639	1.09764	97
453_UNT_peak_791	chr6	121091992	121092312	+	10	NA	intron (NR_104452, intron 34 of 35)	MLT1C|LTR|ERVL-MaLR	242348	NR_104452	221322	Hs.121396	NM_152730	ENSG00000146350	TBC1D32	BROMI|C6orf170|C6orf171	TBC1 domain family member 32	protein-coding	3.97955	4.82762	1.09764	188
453_UNT_peak_42	chr1	114937531	114937888	+	10	NA	intron (NR_104211, intron 23 of 32)	L1PA5|LINE|L1	82906	NM_001282541	6847	Hs.112743	NM_003176	ENSG00000198765	SYCP1	CT8|HOM-TES-14|SCP-1|SCP1	synaptonemal complex protein 1	protein-coding	3.97955	4.82762	1.09764	153
453_UNT_peak_348	chr17	15890706	15890964	+	10	NA	Intergenic	L1MEc|LINE|L1	-54082	NM_000676	136	Hs.167046	NM_000676	ENSG00000170425	ADORA2B	ADORA2	adenosine A2b receptor	protein-coding	3.97955	4.82762	1.09764	174
453_UNT_peak_659	chr4	10295680	10295944	+	10	NA	Intergenic	Intergenic	161596	NM_053042	85460	Hs.455089	NM_053042	ENSG00000178163	ZNF518B	-	zinc finger protein 518B	protein-coding	3.7696	4.6352	1.09764	30
453_UNT_peak_220	chr12	125158857	125159155	+	10	NA	Intergenic	Intergenic	93639	NM_001319839	65985	Hs.656073	NM_023928	ENSG00000081760	AACS	ACSF1|SUR-5	acetoacetyl-CoA synthetase	protein-coding	3.97955	4.82762	1.09764	225
453_UNT_peak_242	chr13	90660055	90660355	+	10	NA	Intergenic	L1PA11|LINE|L1	166917	NR_120414	101927224	Hs.385801	NR_120414		LINC01049	-	long intergenic non-protein coding RNA 1049	ncRNA	3.97955	4.82762	1.09764	17
453_UNT_peak_577	chr3	3091581	3091860	+	10	NA	TTS (NM_175724)	TTS (NM_175724)	18654	NM_000564	3568	Hs.68876	NM_000564	ENSG00000091181	IL5RA	CD125|CDw125|HSIL5R3|IL5R	interleukin 5 receptor subunit alpha	protein-coding	3.97955	4.82762	1.09764	208
453_UNT_peak_724	chr5	62018098	62018427	+	10	NA	Intergenic	Intergenic	-282564	NR_105000	100506526	Hs.662277	NR_105000		C5orf64-AS1	-	C5orf64 antisense RNA 1	ncRNA	3.86631	4.64732	1.09764	44
